# Supplementary material for: Mortality among populations affected by armed conflict in northeast Nigeria, 2016 to 2019
Source: Proc Natl Acad Sci U S A. 2023 Jul 19;120(30):e2217601120. doi: 10.1073/pnas.2217601120 (PMC10372555; doi:10.1073/pnas.2217601120)
Supplement: Supplementary file 2 — Dataset S01 (XLSX) [file pnas.2217601120.sd01.xlsx]

## Sheet: reconstructed_population_denoms
lga	state	year	month	pop_facebook_2016	pop_nbs_2016	pop_eoc_2018	pop_grid3_2019	pop_average	pop_average_u5	idp_average	n_dep_average	n_arr_average	prop_idp	dep_rate	arr_rate
Abadam	Borno	2015	1	26581.4	35455.4	49161	20167.5	32800	6560	0	6600	0	0	2012.2	0
Abadam	Borno	2015	10	7868.29	16971.1	31030.3	1288.95	14300	2860	0	-2400	0	0	-1678.32	0
Abadam	Borno	2015	11	10604.4	19733.1	33832.1	4006.47	17000	3400	0	-2400	0	0	-1411.76	0
Abadam	Borno	2015	12	13332.6	22487.1	36626	6715.94	19800	3960	0	-1700	0	0	-858.586	0
Abadam	Borno	2016	1	15351.8	24532.2	38711.2	8716.36	21800	4360	0	-3200	0	0	-1467.89	0
Abadam	Borno	2016	2	18950.9	28157.4	42376.6	12296.7	25400	5080	0	700	0	0	275.591	0
Abadam	Borno	2016	3	18612.1	27844.7	42104.1	11939.1	25100	5020	0	600	0	0	239.044	0
Abadam	Borno	2016	4	18360.3	27619	41918.9	11668.3	24900	4980	0	300	0	0	120.482	0
Abadam	Borno	2016	5	18419.5	27704.5	42044.8	11708.6	25000	5000	0	-700	0	0	-280	0
Abadam	Borno	2016	6	19500.8	28812	43193	12770.8	26100	5220	0	-900	0	0	-344.828	0
Abadam	Borno	2016	7	20743	30080.6	44502.4	13994	27300	5460	0	-900	0	0	-329.67	0
Abadam	Borno	2015	2	20320.7	29219.8	42964.3	13888.6	26600	5320	0	-600	0	0	-225.564	0
Abadam	Borno	2016	8	21976.3	31340.4	45802.9	15208.1	28600	5720	0	-1600	0	0	-559.441	0
Abadam	Borno	2016	9	23910.6	33301.2	47804.8	17123.2	30500	6100	0	-1600	0	0	-524.59	0
Abadam	Borno	2016	10	25835.9	35253.1	49797.8	19029.3	32500	6500	0	-1900	0	0	-584.615	0
Abadam	Borno	2016	11	28145.3	37589.2	52175	21319.4	34800	6960	0	-1400	0	0	-402.299	0
Abadam	Borno	2016	12	29949.6	39420.3	54047.5	23104.5	36600	7320	0	-2000	0	0	-546.448	0
Abadam	Borno	2017	1	32332.1	41829.6	56498.2	25467.5	39000	7800	0	-700	0	0	-179.487	0
Abadam	Borno	2017	2	33394.5	42919	57629.2	26510.5	40100	8020	0	3000	0	0	748.13	0
Abadam	Borno	2017	3	30797.1	40348.5	55100.3	23893.5	37500	7500	0	2900	0	0	773.333	0
Abadam	Borno	2017	4	28267.6	37846.1	52639.8	21344.5	35000	7000	0	3000	0	0	857.143	0
Abadam	Borno	2017	5	25669.2	35274.8	50110.4	18726.5	32400	6480	0	2000	0	0	617.284	0
Abadam	Borno	2015	3	21265.9	30190.3	43973.7	14815.6	27600	5520	0	-600	0	0	-217.391	0
Abadam	Borno	2017	6	24067.9	33700.7	48578.3	17105.5	30900	6180	0	4200	0	0	1359.22	0
Abadam	Borno	2017	7	20217.6	29877.7	44797.5	13235.5	27000	5400	0	2100	0	0	777.778	0
Abadam	Borno	2017	8	18490.4	28177.9	43139.9	11488.5	25300	5060	0	-900	0	0	-355.731	0
Abadam	Borno	2017	9	19755.3	29470.2	44474.6	12733.5	26600	5320	0	-2000	0	0	-751.88	0
Abadam	Borno	2017	10	22102.2	31844.6	46891.6	15060.5	29000	5800	0	1300	0	0	448.276	0
Abadam	Borno	2017	11	21223.1	30993.2	46082.8	14161.6	28100	5620	0	1300	0	0	462.633	0
Abadam	Borno	2017	12	20316.2	30113.9	45246.3	13234.6	27200	5440	0	1600	0	0	588.235	0
Abadam	Borno	2018	1	19116.3	28941.8	44117	12014.7	26000	5200	0	2500	0	0	961.538	0
Abadam	Borno	2018	2	17043.5	26896.8	42115.1	9921.74	24000	4800	0	1500	0	0	625	0
Abadam	Borno	2018	3	15949.8	25831	41092.4	8807.84	22900	4580	0	1300	0	0	567.686	0
Abadam	Borno	2015	4	22232.2	31181.8	45004.3	15763.6	28500	5700	0	-1100	0	0	-385.965	0
Abadam	Borno	2018	4	15045.1	24954.4	40259	7882.97	22000	4400	0	1300	0	0	590.909	0
Abadam	Borno	2018	5	14112.6	24049.9	39397.9	6930.12	21100	4220	0	3900	0	0	1848.34	0
Abadam	Borno	2018	6	10551.1	20516.6	35908	3348.31	17600	3520	0	-3100	0	0	-1761.36	0
Abadam	Borno	2018	7	13990.8	23984.5	39419.5	6767.53	21000	4200	0	-3100	0	0	-1476.19	0
Abadam	Borno	2018	8	17441.5	27463.5	42942.3	10197.8	24500	4900	0	300	0	0	122.449	0
Abadam	Borno	2018	9	17543.3	27593.7	43116.3	10279.1	24600	4920	0	-3100	0	0	-1260.16	0
Abadam	Borno	2018	10	21019.2	31098.1	46664.7	13734.4	28100	5620	0	-600	0	0	-213.523	0
Abadam	Borno	2018	11	22031.3	32138.7	47749.4	14725.8	29200	5840	0	-600	0	0	-205.479	0
Abadam	Borno	2018	12	23054.4	33190.5	48845.4	15728.3	30200	6040	0	1400	0	0	463.576	0
Abadam	Borno	2019	1	22081.6	32246.4	47945.7	14734.7	29300	5860	0	1500	0	0	511.945	0
Abadam	Borno	2015	5	23659.4	32634.4	46496	17172.5	30000	6000	0	1400	0	0	466.667	0
Abadam	Borno	2019	2	20971	31164.6	46908.4	13603.3	28200	5640	0	1500	0	0	531.915	0
Abadam	Borno	2019	3	19850.5	30073	45861.4	12461.9	27100	5420	0	1500	0	0	553.506	0
Abadam	Borno	2019	4	18712.1	28963.5	44796.7	11302.6	25900	5180	0	1500	0	0	579.151	0
Abadam	Borno	2019	5	17563.8	27844.3	43722.3	10133.3	24800	4960	0	1300	0	0	524.194	0
Abadam	Borno	2019	6	16677.7	26987.3	42910.3	9226.09	24000	4800	0	1300	0	0	541.667	0
Abadam	Borno	2019	7	15771.6	26110.5	42078.6	8298.96	23100	4620	0	2200	0	0	952.381	0
Abadam	Borno	2019	8	13956.7	24324.9	40338.2	6462.9	21300	4260	0	2200	0	0	1032.86	0
Abadam	Borno	2019	9	12144	22541.5	38600.2	4628.91	19500	3900	0	1500	0	0	769.231	0
Abadam	Borno	2019	10	11069.4	21496.4	37600.6	3533.01	18400	3680	0	0	0	0	0	0
Abadam	Borno	2019	11	11459.9	21916.4	38066.3	3902.19	18800	3760	0	0	0	0	0	0
Abadam	Borno	2015	6	22580.6	31581	45481.9	16075.3	28900	5780	0	2300	0	0	795.848	0
Abadam	Borno	2019	12	11865.6	22351.7	38547.3	4286.46	19300	3860	0	-63400	0	0	-32849.7	0
Abadam	Borno	2020	1	75643.4	86159.3	102401	68042.8	83100	16620	0	0	0	0	0	0
Abadam	Borno	2020	2	76051.4	86597.1	102885	68429.3	83500	16700	0	0	0	0	0	0
Abadam	Borno	2020	3	76460.5	87036.1	103370	68816.8	83900	16780	0	0	0	0	0	0
Abadam	Borno	2020	4	76870.8	87476.3	103856	69205.4	84400	16880	0	0	0	0	0	0
Abadam	Borno	2020	5	77282.3	87917.8	104344	69595.2	84800	16960	0	0	0	0	0	0
Abadam	Borno	2020	6	77694.9	88360.6	104833	69986	85200	17040	0	0	0	0	0	0
Abadam	Borno	2020	7	78108.7	88804.6	105324	70378	85700	17140	0	0	0	0	0	0
Abadam	Borno	2020	8	78523.7	89249.9	105816	70771	86100	17220	0	0	0	0	0	0
Abadam	Borno	2020	9	78939.8	89696.4	106310	71165.2	86500	17300	0	0	0	0	0	0
Abadam	Borno	2015	7	20629.8	29655.7	43596	14106.1	27000	5400	0	8600	0	0	3185.19	0
Abadam	Borno	2020	10	79357.2	90144.2	106805	71560.5	87000	17400	0	0	0	0	0	0
Abadam	Borno	2020	11	79775.7	90593.3	107301	71956.9	87400	17480	0	0	0	0	0	0
Abadam	Borno	2020	12	80195.3	91043.6	107799	72354.5	87800	17560	0	0	0	0	0	0
Abadam	Borno	2015	8	12371	21422.4	35402.2	5828.74	18800	3760	0	2600	0	0	1382.98	0
Abadam	Borno	2015	9	10172.1	19249.3	33268.7	3611.38	16600	3320	0	2700	0	0	1626.51	0
Askira Uba	Borno	2015	1	85371.8	118985	92254	174588	117800	23560	26800	2600	200	0.227504	220.713	16.9779
Askira Uba	Borno	2015	10	87417.3	122199	93434.5	178162	120300	24060	28100	-1000	2400	0.233583	-83.1255	199.501
Askira Uba	Borno	2015	11	91312.1	126226	97229.5	182227	124200	24840	30500	-1000	2400	0.245572	-80.5153	193.237
Askira Uba	Borno	2015	12	95191.3	130236	101016	186283	128200	25640	32900	6900	2600	0.25663	538.222	202.808
Askira Uba	Borno	2016	1	91373.5	126383	97068.2	182633	124400	24880	35500	-6700	-3300	0.28537	-538.585	-265.273
Askira Uba	Borno	2016	2	95165.4	130261	101021	186791	128300	25660	32200	1000	-900	0.250974	77.9423	-70.1481
Askira Uba	Borno	2016	3	93635.7	128819	99653.7	185629	126900	25380	31300	1000	-900	0.246651	78.8022	-70.922
Askira Uba	Borno	2016	4	92130	127399	98309	184491	125600	25120	30400	-2700	-2100	0.242038	-214.968	-167.197
Askira Uba	Borno	2016	5	93135.6	128491	99480.4	185869	126700	25340	28300	-2700	-2100	0.223362	-213.102	-165.746
Askira Uba	Borno	2016	6	94132.4	129575	100638	187235	127900	25580	26200	-500	-1600	0.204848	-39.093	-125.098
Askira Uba	Borno	2016	7	93400.5	128930	100072	186877	127300	25460	24600	-500	-1600	0.193244	-39.2773	-125.687
Askira Uba	Borno	2015	2	83446	117189	90227.4	172826	115900	23180	26900	-1300	100	0.232097	-112.166	8.62813
Askira Uba	Borno	2016	8	92679.7	128296	99512.8	186527	126800	25360	23000	-600	300	0.181388	-47.3186	23.6593
Askira Uba	Borno	2016	9	93865.5	129519	100950	188155	128100	25620	23300	-600	300	0.181889	-46.8384	23.4192
Askira Uba	Borno	2016	10	95075.3	130764	102410	189807	129500	25900	23500	-1400	-200	0.181467	-108.108	-15.444
Askira Uba	Borno	2016	11	96650.7	132438	104134	191745	131200	26240	23400	-1400	-200	0.178354	-106.707	-15.2439
Askira Uba	Borno	2016	12	98244.3	134132	105869	193696	133000	26600	23200	-900	-800	0.174436	-67.6692	-60.1504
Askira Uba	Borno	2017	1	98671.1	134653	106453	194494	133600	26720	22400	3200	3500	0.167665	239.521	261.976
Askira Uba	Borno	2017	2	99408.3	135467	107340	195579	134400	26880	25900	3200	3500	0.192708	238.095	260.417
Askira Uba	Borno	2017	3	100137	136272	108223	196659	135300	27060	29400	-600	-300	0.217295	-44.3459	-22.1729
Askira Uba	Borno	2017	4	100857	137069	109092	197727	136200	27240	29100	-600	-300	0.213656	-44.0529	-22.0264
Askira Uba	Borno	2017	5	101561	137849	109953	198786	137000	27400	28800	-4900	-4400	0.210219	-357.664	-321.168
Askira Uba	Borno	2015	3	85384.4	119255	92072.9	174935	117900	23580	27100	-1400	200	0.229856	-118.745	16.9635
Askira Uba	Borno	2017	6	102474	138876	110958	200004	138100	27620	24400	2100	2000	0.176684	152.064	144.823
Askira Uba	Borno	2017	7	102810	139323	111310	200611	138500	27700	26400	2200	2000	0.190614	158.845	144.404
Askira Uba	Borno	2017	8	103126	139751	111644	201201	138900	27780	28400	200	300	0.204464	14.3988	21.5983
Askira Uba	Borno	2017	9	103611	140320	112194	201997	139500	27900	28700	200	300	0.205735	14.3369	21.5054
Askira Uba	Borno	2017	10	104104	140899	112749	202800	140100	28020	29000	-200	-200	0.206995	-14.2755	-14.2755
Askira Uba	Borno	2017	11	104549	141448	113227	203533	140700	28140	28800	-200	-200	0.204691	-14.2146	-14.2146
Askira Uba	Borno	2017	12	105009	142010	113722	204283	141300	28260	28600	800	900	0.202406	56.6171	63.6943
Askira Uba	Borno	2018	1	105558	142699	114245	205074	141900	28380	29400	800	900	0.207188	56.3777	63.4249
Askira Uba	Borno	2018	2	106148	143429	114809	205907	142600	28520	30300	-400	-500	0.212482	-28.0505	-35.0631
Askira Uba	Borno	2018	3	106582	144002	115220	206588	143100	28620	29800	-400	-500	0.208246	-27.9525	-34.9406
Askira Uba	Borno	2015	4	87370.9	121372	93958.9	177086	119900	23980	27200	-500	100	0.226856	-41.7014	8.34028
Askira Uba	Borno	2018	4	107025	144585	115637	207276	143600	28720	29300	-400	-500	0.204039	-27.8552	-34.8189
Askira Uba	Borno	2018	5	107452	145151	116041	207951	144100	28820	28800	0	100	0.199861	0	6.93963
Askira Uba	Borno	2018	6	107977	145781	116598	208769	144800	28960	28900	200	100	0.199586	13.8122	6.90608
Askira Uba	Borno	2018	7	108297	146158	117038	209451	145200	29040	29000	200	100	0.199725	13.7741	6.88705
Askira Uba	Borno	2018	8	108629	146546	117489	210145	145700	29140	29200	4000	500	0.200412	274.537	34.3171
Askira Uba	Borno	2018	9	105495	143388	114606	207478	142700	28540	29600	-1100	-100	0.207428	-77.0848	-7.00771
Askira Uba	Borno	2018	10	107004	145005	116149	209284	144400	28880	29500	-1100	-100	0.204294	-76.1773	-6.92521
Askira Uba	Borno	2018	11	108515	146623	117694	211092	146000	29200	29500	-1100	-100	0.202055	-75.3425	-6.84932
Askira Uba	Borno	2018	12	110027	148244	119240	212902	147600	29520	29400	0	0	0.199187	0	0
Askira Uba	Borno	2019	1	110501	148825	119747	213674	148200	29640	29400	100	100	0.198381	6.74764	6.74764
Askira Uba	Borno	2015	5	88511.7	122642	95006.9	178399	121100	24220	27400	-600	200	0.226259	-49.5458	16.5153
Askira Uba	Borno	2019	2	110966	149398	120246	214439	148800	29760	29500	100	100	0.198253	6.72043	6.72043
Askira Uba	Borno	2019	3	111432	149973	120746	215206	149300	29860	29600	100	100	0.198259	6.69792	6.69792
Askira Uba	Borno	2019	4	111909	150560	121258	215985	149900	29980	29700	100	100	0.198132	6.67111	6.67111
Askira Uba	Borno	2019	5	112388	151148	121771	216766	150500	30100	29700	-800	-800	0.197342	-53.1561	-53.1561
Askira Uba	Borno	2019	6	112849	151718	122266	217530	151100	30220	28900	-800	-800	0.191264	-52.9451	-52.9451
Askira Uba	Borno	2019	7	113310	152290	122762	218295	151700	30340	28000	-200	-200	0.184575	-13.1839	-13.1839
Askira Uba	Borno	2019	8	113793	152883	123279	219083	152300	30460	27900	-200	-200	0.183191	-13.132	-13.132
Askira Uba	Borno	2019	9	114277	153478	123798	219873	152900	30580	27700	-200	-200	0.181164	-13.0804	-13.0804
Askira Uba	Borno	2019	10	114773	154085	124329	220676	153500	30700	27500	0	0	0.179153	0	0
Askira Uba	Borno	2019	11	115260	154683	124851	221470	154100	30820	27500	0	0	0.178456	0	0
Askira Uba	Borno	2015	6	89690.7	123952	96090.3	179748	122400	24480	27500	4000	100	0.224673	326.797	8.16993
Askira Uba	Borno	2019	12	115749	155283	125374	222267	154700	30940	27500	0	0	0.177763	0	0
Askira Uba	Borno	2020	1	116239	155885	125899	223066	155300	31060	27500	0	0	0.177077	0	0
Askira Uba	Borno	2020	2	116730	156488	126425	223867	155900	31180	27500	0	0	0.176395	0	0
Askira Uba	Borno	2020	3	117222	157093	126953	224671	156500	31300	27500	0	0	0.175719	0	0
Askira Uba	Borno	2020	4	117717	157700	127483	225477	157100	31420	27500	0	0	0.175048	0	0
Askira Uba	Borno	2020	5	118212	158309	128014	226285	157700	31540	27500	0	0	0.174382	0	0
Askira Uba	Borno	2020	6	118709	158919	128546	227096	158300	31660	27500	0	0	0.173721	0	0
Askira Uba	Borno	2020	7	119207	159531	129080	227908	158900	31780	27500	0	0	0.173065	0	0
Askira Uba	Borno	2020	8	119707	160145	129615	228723	159500	31900	27500	0	0	0.172414	0	0
Askira Uba	Borno	2020	9	120208	160761	130152	229541	160200	32040	27500	0	0	0.17166	0	0
Askira Uba	Borno	2015	7	86253.7	120644	92556	176480	119000	23800	27700	4100	200	0.232773	344.538	16.8067
Askira Uba	Borno	2020	10	120710	161378	130691	230361	160800	32160	27500	0	0	0.17102	0	0
Askira Uba	Borno	2020	11	121214	161997	131230	231183	161400	32280	27500	0	0	0.170384	0	0
Askira Uba	Borno	2020	12	121719	162618	131772	232007	162000	32400	27500	0	0	0.169753	0	0
Askira Uba	Borno	2015	8	82815.1	117337	89021.9	173213	115600	23120	27800	-1700	200	0.240484	-147.059	17.301
Askira Uba	Borno	2015	9	85100.5	119752	91210.2	175670	117900	23580	28000	-1700	100	0.237489	-144.19	8.48176
Bade	Yobe	2015	1	322215	295838	247192	238161	275900	55180	114000	0	2900	0.413193	0	105.111
Bade	Yobe	2015	10	331679	304089	252568	242087	282600	56520	116200	-100	3000	0.411182	-3.53857	106.157
Bade	Yobe	2015	11	335991	308179	255262	245344	286200	57240	119200	-100	3000	0.416492	-3.49406	104.822
Bade	Yobe	2015	12	340298	312260	257944	248586	289800	57960	122200	400	6200	0.42167	13.8026	213.941
Bade	Yobe	2016	1	348126	320195	262885	253215	296100	59220	128400	-300	14300	0.433637	-10.1317	482.945
Bade	Yobe	2016	2	363556	335947	277912	267818	311300	62260	142700	200	-4000	0.4584	6.42467	-128.493
Bade	Yobe	2016	3	360119	332831	274074	263558	307600	61520	138800	200	-4000	0.451235	6.50195	-130.039
Bade	Yobe	2016	4	356682	329716	270234	259294	304000	60800	134800	200	-1900	0.443421	6.57895	-62.5
Bade	Yobe	2016	5	354490	327591	268973	258519	302400	60480	132900	200	-1800	0.439484	6.61376	-59.5238
Bade	Yobe	2016	6	352330	325498	267741	257772	300800	60160	131100	200	0	0.435838	6.64894	0
Bade	Yobe	2016	7	352540	325919	268119	258118	301200	60240	131100	200	100	0.435259	6.64011	3.32005
Bade	Yobe	2015	2	326004	299178	250447	241507	279300	55860	117000	0	-4800	0.418904	0	-171.858
Bade	Yobe	2016	8	352780	326368	268526	258493	301500	60300	131200	-100	-2800	0.435158	-3.31675	-92.869
Bade	Yobe	2016	9	349841	323430	266856	257542	299400	59880	128400	-100	-2700	0.428858	-3.34001	-90.1804
Bade	Yobe	2016	10	346913	320499	265195	256600	297300	59460	125700	-100	-3500	0.422805	-3.36361	-117.726
Bade	Yobe	2016	11	344113	317969	262251	253412	294400	58880	122200	-100	-3500	0.415082	-3.39674	-118.886
Bade	Yobe	2016	12	341314	315441	259311	250228	291600	58320	118700	-100	1100	0.407064	-3.42936	37.7229
Bade	Yobe	2017	1	343430	317553	260773	251357	293300	58660	119800	-100	-1300	0.408456	-3.40948	-44.3232
Bade	Yobe	2017	2	342108	315904	260476	251874	292600	58520	118400	-100	-1300	0.404648	-3.41763	-44.4293
Bade	Yobe	2017	3	340773	314245	260171	252385	291900	58380	117100	-100	-800	0.401165	-3.42583	-27.4066
Bade	Yobe	2017	4	340924	314357	259830	251821	291700	58340	116300	-100	-800	0.398697	-3.42818	-27.4254
Bade	Yobe	2017	5	341072	314468	259492	251262	291600	58320	115500	-100	1300	0.396091	-3.42936	44.5816
Bade	Yobe	2015	3	322117	294839	246026	237177	275000	55000	112200	0	-4800	0.408	0	-174.545
Bade	Yobe	2017	6	342779	315971	261578	253722	293500	58700	116800	-100	-100	0.397956	-3.40716	-3.40716
Bade	Yobe	2017	7	343488	316590	262088	254210	294100	58820	116700	-100	-100	0.396804	-3.4002	-3.4002
Bade	Yobe	2017	8	344192	317201	262589	254688	294700	58940	116600	0	-100	0.395657	0	-3.39328
Bade	Yobe	2017	9	344798	317715	262998	255077	295100	59020	116600	0	-100	0.39512	0	-3.38868
Bade	Yobe	2017	10	345411	318235	263407	255464	295600	59120	116500	0	-700	0.394114	0	-23.6806
Bade	Yobe	2017	11	345598	318393	263072	254890	295500	59100	115800	0	-700	0.391878	0	-23.6887
Bade	Yobe	2017	12	345800	318565	262748	254326	295400	59080	115100	0	0	0.389641	0	0
Bade	Yobe	2018	1	346473	319148	263208	254757	295900	59180	115100	0	0	0.388983	0	0
Bade	Yobe	2018	2	347172	319755	263689	255207	296500	59300	115100	0	900	0.388196	0	30.3541
Bade	Yobe	2018	3	348982	321546	264938	256193	297900	59580	116000	0	900	0.389392	0	30.2115
Bade	Yobe	2015	4	318223	290495	241599	232842	270800	54160	107400	0	600	0.396603	0	22.1566
Bade	Yobe	2018	4	350810	323355	266203	257195	299400	59880	116900	0	900	0.390448	0	30.0601
Bade	Yobe	2018	5	352624	325150	267454	258184	300900	60180	117800	0	-2500	0.391492	0	-83.0841
Bade	Yobe	2018	6	350221	322470	265830	257214	298900	59780	115300	0	400	0.385748	0	13.3824
Bade	Yobe	2018	7	351379	323568	266611	257856	299900	59980	115700	0	400	0.385795	0	13.3378
Bade	Yobe	2018	8	352542	324671	267398	258505	300800	60160	116000	0	2800	0.385638	0	93.0851
Bade	Yobe	2018	9	356776	329031	270272	260569	304200	60840	118900	0	0	0.390861	0	0
Bade	Yobe	2018	10	357496	329659	270775	261043	304700	60940	118900	0	0	0.39022	0	0
Bade	Yobe	2018	11	358218	330289	271279	261518	305300	61060	118900	0	0	0.389453	0	0
Bade	Yobe	2018	12	358953	330930	271795	262005	305900	61180	118900	0	0	0.388689	0	0
Bade	Yobe	2019	1	359660	331543	272290	262474	306500	61300	118900	0	400	0.387928	0	13.0506
Bade	Yobe	2015	5	319655	291473	242489	233823	271900	54380	108000	0	500	0.397205	0	18.3891
Bade	Yobe	2019	2	360828	332643	273104	263168	307400	61480	119300	0	400	0.388094	0	13.0124
Bade	Yobe	2019	3	361998	333744	273920	263863	308400	61680	119700	0	400	0.388132	0	12.9702
Bade	Yobe	2019	4	363164	334841	274734	264557	309300	61860	120000	0	400	0.387973	0	12.9324
Bade	Yobe	2019	5	364331	335940	275548	265252	310300	62060	120400	0	100	0.388012	0	3.22269
Bade	Yobe	2019	6	365135	336652	276112	265774	310900	62180	120500	0	100	0.387584	0	3.21647
Bade	Yobe	2019	7	365951	337377	276687	266307	311600	62320	120500	0	-100	0.386714	0	-3.20924
Bade	Yobe	2019	8	366553	337874	277116	266741	312100	62420	120400	0	-100	0.385774	0	-3.2041
Bade	Yobe	2019	9	367164	338379	277551	267179	312600	62520	120400	0	-100	0.385157	0	-3.19898
Bade	Yobe	2019	10	367776	338887	277988	267619	313100	62620	120300	0	0	0.384222	0	0
Bade	Yobe	2019	11	368504	339518	278497	268102	313700	62740	120300	0	0	0.383487	0	0
Bade	Yobe	2015	6	321073	292438	243372	234797	272900	54580	108500	0	-4000	0.397582	0	-146.574
Bade	Yobe	2019	12	369235	340150	279007	268587	314200	62840	120300	0	0	0.382877	0	0
Bade	Yobe	2020	1	369967	340785	279519	269072	314800	62960	120300	0	0	0.382147	0	0
Bade	Yobe	2020	2	370702	341421	280033	269560	315400	63080	120300	0	0	0.38142	0	0
Bade	Yobe	2020	3	371438	342060	280548	270049	316000	63200	120300	0	0	0.380696	0	0
Bade	Yobe	2020	4	372177	342700	281064	270539	316600	63320	120300	0	0	0.379975	0	0
Bade	Yobe	2020	5	372918	343342	281582	271030	317200	63440	120300	0	0	0.379256	0	0
Bade	Yobe	2020	6	373661	343985	282102	271523	317800	63560	120300	0	0	0.37854	0	0
Bade	Yobe	2020	7	374406	344631	282623	272018	318400	63680	120300	0	0	0.377827	0	0
Bade	Yobe	2020	8	375154	345279	283145	272514	319000	63800	120300	0	0	0.377116	0	0
Bade	Yobe	2020	9	375904	345928	283669	273011	319600	63920	120300	0	0	0.376408	0	0
Bade	Yobe	2015	7	316081	288394	240715	232640	269500	53900	104600	0	-3900	0.388126	0	-144.712
Bade	Yobe	2020	10	376655	346580	284195	273510	320200	64040	120300	0	0	0.375703	0	0
Bade	Yobe	2020	11	377409	347233	284722	274010	320800	64160	120300	0	0	0.375	0	0
Bade	Yobe	2020	12	378166	347888	285251	274512	321500	64300	120300	0	0	0.374184	0	0
Bade	Yobe	2015	8	311160	284421	238119	230542	266100	53220	100700	0	7800	0.378429	0	293.123
Bade	Yobe	2015	9	321420	294256	245344	236316	274300	54860	108500	0	7800	0.395552	0	284.36
Bama	Borno	2015	1	160145	161457	89629.7	93905.8	126300	25260	41800	63000	0	0.330958	4988.12	0
Bama	Borno	2015	10	62481.9	63826.6	30802.6	32610.7	47400	9480	41800	-17600	0	0.881857	-3713.08	0
Bama	Borno	2015	11	85345.5	86693.9	44519	46902.5	65900	13180	41800	-17600	0	0.634294	-2670.71	0
Bama	Borno	2015	12	108124	109476	58184.3	61141.1	84200	16840	41800	28200	0	0.496437	3349.17	0
Bama	Borno	2016	1	74126.4	75482.1	37743.4	39842.6	56800	11360	41800	-39200	-3500	0.735915	-6901.41	-616.197
Bama	Borno	2016	2	119349	120708	64890.8	68129	93300	18660	38300	-6700	-3500	0.410504	-718.114	-375.134
Bama	Borno	2016	3	124308	125671	67851.6	71214	97300	19460	34800	-7500	-3500	0.357657	-770.812	-359.712
Bama	Borno	2016	4	130326	131693	71448.5	74961.8	102100	20420	31300	-40900	-3500	0.306562	-4005.88	-342.801
Bama	Borno	2016	5	177727	179098	99904.5	104612	140300	28060	27800	-40700	-3500	0.198147	-2900.93	-249.465
Bama	Borno	2016	6	224853	226227	128195	134089	178300	35660	24300	28400	-6500	0.136287	1592.82	-364.554
Bama	Borno	2016	7	182703	184081	102857	107688	144300	28860	17800	28400	-6500	0.123354	1968.12	-450.45
Bama	Borno	2015	2	82980	84295.5	43258.3	45588.9	64000	12800	41800	-40700	0	0.653125	-6359.38	0
Bama	Borno	2016	8	140535	141917	77507.4	81274.9	110300	22060	11300	-5200	12100	0.102448	-471.442	1097.01
Bama	Borno	2016	9	162970	164356	90966.3	95298.5	128400	25680	23400	-4900	12100	0.182243	-381.62	942.368
Bama	Borno	2016	10	185100	186490	104241	109130	146200	29240	35500	29000	-3900	0.242818	1983.58	-266.758
Bama	Borno	2016	11	145305	146698	80317.2	84202.6	114100	22820	31500	25900	-3900	0.276074	2269.94	-341.805
Bama	Borno	2016	12	109363	110760	58707.6	61686.4	85100	17020	27600	7600	2000	0.324324	893.067	235.018
Bama	Borno	2017	1	103441	104842	55131.9	57960.6	80300	16060	29600	-5400	2700	0.368618	-672.478	336.239
Bama	Borno	2017	2	114549	115954	61785.6	64893.5	89300	17860	32300	-5100	2700	0.361702	-571.109	302.352
Bama	Borno	2017	3	125328	126737	68241.7	71620.4	98000	19600	35000	1800	2300	0.357143	183.673	234.694
Bama	Borno	2017	4	126949	128361	69196.4	72615.2	99300	19860	37300	2000	2300	0.375629	201.41	231.621
Bama	Borno	2017	5	128416	129833	70059.1	73514.1	100500	20100	39500	-8100	9300	0.393035	-805.97	925.373
Bama	Borno	2015	3	134385	135704	74120.1	77745.5	105500	21100	41800	-41900	0	0.396209	-3971.56	0
Bama	Borno	2017	6	151100	152521	83666.5	87692.4	118700	23740	48800	-1700	300	0.41112	-143.218	25.2738
Bama	Borno	2017	7	154667	156091	85790.1	89905.1	121600	24320	49200	-1700	300	0.404605	-139.803	24.6711
Bama	Borno	2017	8	158235	159663	87914.3	92118.4	124500	24900	49500	-2400	400	0.39759	-192.771	32.1285
Bama	Borno	2017	9	162747	164179	90605.5	94922.5	128100	25620	49900	-2300	400	0.389539	-179.547	31.2256
Bama	Borno	2017	10	167149	168585	93230.6	97657.8	131700	26340	50300	-4400	-4000	0.381929	-334.093	-303.721
Bama	Borno	2017	11	168773	170213	94187	98654.3	133000	26600	46300	-4400	-4000	0.34812	-330.827	-300.752
Bama	Borno	2017	12	170401	171845	95145.7	99653.2	134300	26860	42300	-300	600	0.314966	-22.338	44.6761
Bama	Borno	2018	1	172601	174049	96448	101010	136000	27200	42800	-300	600	0.314706	-22.0588	44.1176
Bama	Borno	2018	2	174785	176237	97740.2	102357	137800	27560	43400	24400	-200	0.314949	1770.68	-14.5138
Bama	Borno	2018	3	145342	146798	80034.2	83907.8	114000	22800	43200	24400	-200	0.378947	2140.35	-17.5439
Bama	Borno	2015	4	187372	188695	105933	110893	148200	29640	41800	6600	0	0.282051	445.344	0
Bama	Borno	2018	4	115902	117362	62329.5	65460.2	90300	18060	43000	24400	-200	0.47619	2702.1	-22.1484
Bama	Borno	2018	5	86464.6	87928.5	44626.6	47014.6	66500	13300	42700	-83900	3700	0.642105	-12616.5	556.391
Bama	Borno	2018	6	196235	197702	110547	115701	155000	31000	46400	2600	3500	0.299355	167.742	225.806
Bama	Borno	2018	7	198363	199834	111806	117012	156800	31360	49900	2600	3500	0.31824	165.816	223.214
Bama	Borno	2018	8	200511	201987	113076	118336	158500	31700	53300	43400	3900	0.336278	2738.17	246.057
Bama	Borno	2018	9	152615	154095	84285	88336.8	119800	23960	57200	-12800	700	0.477462	-1068.45	58.4307
Bama	Borno	2018	10	170514	171998	95016.9	99519	134300	26860	57900	-12800	700	0.431124	-953.09	52.1221
Bama	Borno	2018	11	188405	189894	105745	110697	148700	29740	58600	-12800	700	0.394082	-860.794	47.0746
Bama	Borno	2018	12	206299	207792	116474	121876	163100	32620	59300	200	0	0.363581	12.2624	0
Bama	Borno	2019	1	207217	208714	117005	122430	163800	32760	59300	200	800	0.362027	12.21	48.84
Bama	Borno	2015	5	180253	181579	101638	106418	142500	28500	41800	7100	0	0.293333	498.246	0
Bama	Borno	2019	2	209079	210579	118103	123574	165300	33060	60100	200	800	0.363581	12.0992	48.3969
Bama	Borno	2019	3	210912	212417	119185	124701	166800	33360	60900	200	800	0.365108	11.9904	47.9616
Bama	Borno	2019	4	212770	214279	120280	125842	168300	33660	61700	200	800	0.366607	11.8835	47.5342
Bama	Borno	2019	5	214630	216143	121377	126985	169800	33960	62500	36700	-100	0.36808	2161.37	-5.88928
Bama	Borno	2019	6	170094	171611	94603.9	99088.6	133800	26760	62300	36700	-100	0.46562	2742.9	-7.47384
Bama	Borno	2019	7	125562	127083	67832.3	71193.9	97900	19580	62200	-24300	300	0.635342	-2482.12	30.6435
Bama	Borno	2019	8	157251	158777	86848.2	91007.6	123500	24700	62500	-24300	300	0.506073	-1967.61	24.2915
Bama	Borno	2019	9	188946	190475	105867	110824	149000	29800	62800	-24300	300	0.421477	-1630.87	20.1342
Bama	Borno	2019	10	220623	222157	124875	130630	174600	34920	63100	0	0	0.361397	0	0
Bama	Borno	2019	11	221788	223327	125555	131338	175500	35100	63100	0	0	0.359544	0	0
Bama	Borno	2015	6	172491	173821	96958	101542	136200	27240	41800	41100	0	0.306902	3017.62	0
Bama	Borno	2019	12	222957	224500	126236	132048	176400	35280	63100	-26700	0	0.35771	-1513.61	0
Bama	Borno	2020	1	257183	258729	146775	153448	204000	40800	63100	0	0	0.309314	0	0
Bama	Borno	2020	2	258358	259909	147460	154163	205000	41000	63100	0	0	0.307805	0	0
Bama	Borno	2020	3	259537	261092	148148	154879	205900	41180	63100	0	0	0.306459	0	0
Bama	Borno	2020	4	260719	262279	148837	155597	206900	41380	63100	0	0	0.304978	0	0
Bama	Borno	2020	5	261905	263469	149528	156317	207800	41560	63100	0	0	0.303657	0	0
Bama	Borno	2020	6	263094	264662	150221	157039	208800	41760	63100	0	0	0.302203	0	0
Bama	Borno	2020	7	264286	265858	150916	157764	209700	41940	63100	0	0	0.300906	0	0
Bama	Borno	2020	8	265482	267058	151613	158490	210700	42140	63100	0	0	0.299478	0	0
Bama	Borno	2020	9	266681	268262	152312	159218	211600	42320	63100	0	0	0.298204	0	0
Bama	Borno	2015	7	122502	123836	66911.3	70234.3	95900	19180	41800	41100	0	0.435871	4285.71	0
Bama	Borno	2020	10	267883	269469	153013	159949	212600	42520	63100	0	0	0.296802	0	0
Bama	Borno	2020	11	269089	270679	153717	160681	213500	42700	63100	0	0	0.29555	0	0
Bama	Borno	2020	12	270298	271893	154422	161416	214500	42900	63100	0	0	0.294172	0	0
Bama	Borno	2015	8	72525.3	73862.7	36871.7	38934.3	55500	11100	41800	5300	0	0.753153	954.955	0
Bama	Borno	2015	9	67001.2	68342.2	33535.4	35458	51100	10220	41800	4500	0	0.818004	880.626	0
Bayo	Borno	2015	1	95194.6	102108	125428	142510	116300	23260	1000	0	0	0.00859845	0	0
Bayo	Borno	2015	10	97362.8	104420	128433	145944	119000	23800	700	0	0	0.00588235	0	0
Bayo	Borno	2015	11	97645.9	104727	128799	146360	119400	23880	700	0	0	0.00586265	0	0
Bayo	Borno	2015	12	97936.8	105043	129170	146783	119700	23940	700	0	1000	0.00584795	0	83.5422
Bayo	Borno	2016	1	99245.8	106468	130405	148103	121100	24220	1700	1100	-900	0.014038	90.834	-74.3187
Bayo	Borno	2016	2	97526.4	104691	128901	146621	119400	23880	800	-100	0	0.00670017	-8.37521	0
Bayo	Borno	2016	3	97905.6	105092	129366	147137	119900	23980	900	-100	0	0.00750626	-8.34028	0
Bayo	Borno	2016	4	98275.5	105484	129819	147641	120300	24060	900	-100	200	0.0074813	-8.31255	16.6251
Bayo	Borno	2016	5	98878.1	106102	130520	148391	121000	24200	1100	-100	200	0.00909091	-8.26446	16.5289
Bayo	Borno	2016	6	99478.5	106719	131213	149133	121600	24320	1400	-100	100	0.0115132	-8.22368	8.22368
Bayo	Borno	2016	7	99963.8	107224	131785	149756	122200	24440	1500	-100	100	0.012275	-8.18331	8.18331
Bayo	Borno	2015	2	95432.5	102361	125758	142887	116600	23320	1000	0	0	0.00857633	0	0
Bayo	Borno	2016	8	100423	107702	132337	150359	122700	24540	1600	-100	0	0.0130399	-8.14996	0
Bayo	Borno	2016	9	100793	108090	132797	150869	123100	24620	1600	-100	0	0.0129976	-8.12348	0
Bayo	Borno	2016	10	101143	108460	133242	151364	123600	24720	1600	-100	0	0.012945	-8.09061	0
Bayo	Borno	2016	11	101502	108839	133688	151862	124000	24800	1600	-100	0	0.0129032	-8.06452	0
Bayo	Borno	2016	12	101861	109219	134135	152361	124400	24880	1600	-100	0	0.0128617	-8.03859	0
Bayo	Borno	2017	1	102225	109601	134593	152870	124800	24960	1600	-100	0	0.0128205	-8.01282	0
Bayo	Borno	2017	2	102563	109961	135020	153349	125200	25040	1500	-100	0	0.0119808	-7.98722	0
Bayo	Borno	2017	3	102892	110313	135439	153820	125600	25120	1500	-100	100	0.0119427	-7.96178	7.96178
Bayo	Borno	2017	4	103381	110855	135968	154413	126200	25240	1600	-100	100	0.0126783	-7.92393	7.92393
Bayo	Borno	2017	5	103889	111417	136513	155022	126700	25340	1700	-100	0	0.0134175	-7.89266	0
Bayo	Borno	2015	3	95671	102616	126089	143265	116900	23380	1000	0	0	0.00855432	0	0
Bayo	Borno	2017	6	104251	111801	136965	155527	127100	25420	1700	-100	0	0.0133753	-7.86782	0
Bayo	Borno	2017	7	104606	112177	137413	156028	127600	25520	1700	-100	0	0.0133229	-7.83699	0
Bayo	Borno	2017	8	104982	112574	137883	156550	128000	25600	1700	-100	0	0.0132812	-7.8125	0
Bayo	Borno	2017	9	105372	112983	138370	157089	128500	25700	1700	-100	0	0.0132296	-7.7821	0
Bayo	Borno	2017	10	105772	113403	138868	157639	128900	25780	1700	-100	0	0.0131885	-7.75795	0
Bayo	Borno	2017	11	106127	113775	139323	158146	129300	25860	1700	-100	0	0.0131477	-7.73395	0
Bayo	Borno	2017	12	106462	114128	139759	158634	129700	25940	1700	-100	-200	0.0131072	-7.7101	-15.4202
Bayo	Borno	2018	1	106661	114343	140062	158989	130000	26000	1500	-100	-200	0.0115385	-7.69231	-15.3846
Bayo	Borno	2018	2	106861	114559	140366	159344	130300	26060	1300	-100	-200	0.00997698	-7.6746	-15.3492
Bayo	Borno	2018	3	107051	114748	140690	159714	130600	26120	1200	-100	-200	0.00918836	-7.65697	-15.3139
Bayo	Borno	2015	4	95910.4	102871	126420	143644	117200	23440	900	0	0	0.00767918	0	0
Bayo	Borno	2018	4	107232	114928	141006	160075	130800	26160	1000	-100	-200	0.00764526	-7.64526	-15.2905
Bayo	Borno	2018	5	107430	115125	141336	160450	131100	26220	800	-100	0	0.00610221	-7.62777	0
Bayo	Borno	2018	6	107826	115548	141820	160990	131500	26300	800	0	0	0.00608365	0	0
Bayo	Borno	2018	7	108131	115875	142222	161446	131900	26380	800	0	0	0.0060652	0	0
Bayo	Borno	2018	8	108430	116194	142621	161899	132300	26460	800	0	0	0.00604686	0	0
Bayo	Borno	2018	9	108760	116554	143037	162376	132700	26540	800	0	0	0.00602864	0	0
Bayo	Borno	2018	10	109075	116892	143447	162841	133100	26620	800	0	0	0.00601052	0	0
Bayo	Borno	2018	11	109398	117241	143862	163312	133500	26700	800	0	0	0.00599251	0	0
Bayo	Borno	2018	12	109722	117590	144278	163784	133800	26760	900	0	0	0.00672646	0	0
Bayo	Borno	2019	1	110033	117923	144687	164249	134200	26840	900	0	0	0.00670641	0	0
Bayo	Borno	2015	5	96150.5	103127	126753	144024	117500	23500	900	0	0	0.00765957	0	0
Bayo	Borno	2019	2	110344	118256	145097	164714	134600	26920	900	0	0	0.00668648	0	0
Bayo	Borno	2019	3	110656	118591	145509	165181	135000	27000	900	0	0	0.00666667	0	0
Bayo	Borno	2019	4	110970	118926	145921	165649	135400	27080	900	0	0	0.00664697	0	0
Bayo	Borno	2019	5	111294	119273	146345	166129	135800	27160	900	0	100	0.00662739	0	7.36377
Bayo	Borno	2019	6	111680	119698	146801	166647	136200	27240	900	0	100	0.00660793	0	7.34214
Bayo	Borno	2019	7	112066	120125	147258	167167	136700	27340	1000	0	0	0.00731529	0	0
Bayo	Borno	2019	8	112355	120429	147659	167621	137000	27400	1000	0	0	0.00729927	0	0
Bayo	Borno	2019	9	112644	120734	148061	168077	137400	27480	900	0	0	0.00655022	0	0
Bayo	Borno	2019	10	112934	121040	148464	168534	137700	27540	900	0	0	0.00653595	0	0
Bayo	Borno	2019	11	113254	121382	148885	169012	138100	27620	900	0	0	0.00651702	0	0
Bayo	Borno	2015	6	96391.4	103384	127087	144406	117800	23560	900	0	0	0.00764007	0	0
Bayo	Borno	2019	12	113574	121725	149306	169491	138500	27700	900	0	0	0.00649819	0	0
Bayo	Borno	2020	1	113896	122069	149730	169971	138900	27780	900	0	0	0.00647948	0	0
Bayo	Borno	2020	2	114218	122415	150154	170453	139300	27860	900	0	0	0.00646088	0	0
Bayo	Borno	2020	3	114541	122761	150580	170936	139700	27940	900	0	0	0.00644238	0	0
Bayo	Borno	2020	4	114865	123108	151006	171420	140100	28020	900	0	0	0.00642398	0	0
Bayo	Borno	2020	5	115190	123456	151434	171906	140500	28100	900	0	0	0.00640569	0	0
Bayo	Borno	2020	6	115516	123805	151863	172393	140900	28180	900	0	0	0.00638751	0	0
Bayo	Borno	2020	7	115843	124155	152294	172881	141300	28260	900	0	0	0.00636943	0	0
Bayo	Borno	2020	8	116171	124506	152725	173371	141700	28340	900	0	0	0.00635145	0	0
Bayo	Borno	2020	9	116499	124858	153158	173863	142100	28420	900	0	0	0.00633357	0	0
Bayo	Borno	2015	7	96633.1	103642	127422	144789	118100	23620	800	0	0	0.00677392	0	0
Bayo	Borno	2020	10	116829	125211	153592	174355	142500	28500	900	0	0	0.00631579	0	0
Bayo	Borno	2020	11	117160	125565	154028	174849	142900	28580	900	0	0	0.00629811	0	0
Bayo	Borno	2020	12	117491	125920	154464	175345	143300	28660	900	0	0	0.00628053	0	0
Bayo	Borno	2015	8	96875.6	103900	127758	145173	118400	23680	800	0	0	0.00675676	0	0
Bayo	Borno	2015	9	97118.8	104160	128095	145558	118700	23740	800	0	0	0.00673968	0	0
Biu	Borno	2015	1	280752	279385	249083	282846	273000	54600	60700	4000	13800	0.222344	146.52	505.495
Biu	Borno	2015	10	352850	360429	305243	343091	340400	68080	140500	-5600	-34200	0.41275	-164.512	-1004.7
Biu	Borno	2015	11	321862	323452	284242	320046	312400	62480	106200	-5600	-34200	0.339949	-179.257	-1094.75
Biu	Borno	2015	12	290887	286486	263253	297014	284400	56880	72000	-4700	-5400	0.253165	-165.26	-189.873
Biu	Borno	2016	1	292695	291968	258778	293953	284300	56860	66600	-1600	500	0.23426	-56.2786	17.5871
Biu	Borno	2016	2	295496	294814	261403	296695	287100	57420	67100	-700	-700	0.233716	-24.3817	-24.3817
Biu	Borno	2016	3	296252	295555	262086	297473	287800	57560	66500	-700	-700	0.231063	-24.3224	-24.3224
Biu	Borno	2016	4	296990	296276	262751	298233	288600	57720	65800	-800	-4900	0.227997	-27.72	-169.785
Biu	Borno	2016	5	293221	291596	260416	295674	285200	57040	60900	-900	-4900	0.213534	-31.5568	-171.809
Biu	Borno	2016	6	289454	286917	258084	293116	281900	56380	56000	-200	-1500	0.198652	-7.09471	-53.2104
Biu	Borno	2016	7	288864	286379	257304	292458	281300	56260	54500	-200	-1500	0.193743	-7.10985	-53.3239
Biu	Borno	2015	2	292404	293479	256528	291261	283400	56680	74500	4800	12500	0.262879	169.372	441.073
Biu	Borno	2016	8	288302	285871	256551	291826	280600	56120	53000	-1300	-200	0.188881	-46.3293	-7.12758
Biu	Borno	2016	9	290003	287423	258402	293726	282400	56480	52800	-1300	-200	0.186969	-46.034	-7.08215
Biu	Borno	2016	10	291723	288995	260269	295643	284200	56840	52600	-100	-1000	0.185081	-3.51865	-35.1865
Biu	Borno	2016	11	291679	289159	259773	295324	284000	56800	51600	-100	-1000	0.18169	-3.52113	-35.2113
Biu	Borno	2016	12	291627	289315	259269	294998	283800	56760	50600	-100	1600	0.178295	-3.52361	56.3777
Biu	Borno	2017	1	294118	291840	261599	297444	286300	57260	52200	-900	0	0.182326	-31.4356	0
Biu	Borno	2017	2	295912	293793	263023	299029	287900	57580	52300	-1000	0	0.18166	-34.7343	0
Biu	Borno	2017	3	297708	295747	264449	300616	289600	57920	52300	-700	-4300	0.180594	-24.1713	-148.481
Biu	Borno	2017	4	294790	292783	261506	297761	286700	57340	48000	-700	-4300	0.167422	-24.4158	-149.983
Biu	Borno	2017	5	291864	289810	258555	294897	283800	56760	43700	1000	3900	0.153982	35.2361	137.421
Biu	Borno	2015	3	301975	305493	261888	297594	291700	58340	87000	4800	12500	0.298252	164.553	428.522
Biu	Borno	2017	6	295303	292760	262715	298987	287400	57480	47600	900	1800	0.165623	31.3152	62.6305
Biu	Borno	2017	7	297030	294715	263953	300412	289000	57800	49400	900	1700	0.170934	31.1419	58.8235
Biu	Borno	2017	8	298742	296653	265179	301825	290600	58120	51100	900	800	0.175843	30.9704	27.5292
Biu	Borno	2017	9	299439	297325	265814	302557	291300	58260	52000	900	900	0.17851	30.896	30.896
Biu	Borno	2017	10	300148	298008	266461	303301	292000	58400	52800	800	700	0.180822	27.3973	23.9726
Biu	Borno	2017	11	300766	298554	267094	304015	292600	58520	53600	800	800	0.183185	27.3411	27.3411
Biu	Borno	2017	12	301388	299103	267734	304736	293200	58640	54300	900	-3700	0.185198	30.6958	-126.194
Biu	Borno	2018	1	296816	293203	265292	301926	289300	57860	50600	900	-3700	0.174905	31.1096	-127.895
Biu	Borno	2018	2	292263	287324	262866	299132	285400	57080	46900	-3800	-1000	0.164331	-133.146	-35.0385
Biu	Borno	2018	3	296267	292116	265435	302091	289000	57800	45900	-3900	-1000	0.158824	-134.948	-34.6021
Biu	Borno	2015	4	311541	317501	267247	303923	300100	60020	99400	3700	12800	0.331223	123.292	426.524
Biu	Borno	2018	4	300289	296929	268019	305067	292600	58520	44900	-3800	-1000	0.153452	-129.87	-34.1763
Biu	Borno	2018	5	304294	301724	270586	308025	296200	59240	43900	-100	-3000	0.148211	-3.3761	-101.283
Biu	Borno	2018	6	301974	298922	268970	306345	294100	58820	40900	6800	2900	0.139068	231.214	98.6059
Biu	Borno	2018	7	298299	294130	267067	304151	290900	58180	43800	6800	2900	0.150567	233.757	99.6906
Biu	Borno	2018	8	294626	289341	265166	301960	287800	57560	46700	0	-200	0.162265	0	-6.94927
Biu	Borno	2018	9	295216	289894	265709	302600	288400	57680	46500	-1000	-400	0.161234	-34.6741	-13.8696
Biu	Borno	2018	10	296618	291438	266764	303816	289700	57940	46100	-1000	-400	0.15913	-34.5185	-13.8074
Biu	Borno	2018	11	298020	292983	267815	305029	291000	58200	45700	-1000	-400	0.157045	-34.3643	-13.7457
Biu	Borno	2018	12	299416	294521	268864	306239	292300	58460	45300	0	0	0.154978	0	0
Biu	Borno	2019	1	300181	295262	269559	307036	293000	58600	45300	400	2700	0.154608	13.6519	92.1502
Biu	Borno	2015	5	322487	330890	273981	311630	309700	61940	112200	3700	12800	0.362286	119.47	413.303
Biu	Borno	2019	2	303500	299201	271724	309534	296000	59200	48000	500	2700	0.162162	16.8919	91.2162
Biu	Borno	2019	3	306831	303152	273901	312045	299000	59800	50700	400	2700	0.169565	13.3779	90.301
Biu	Borno	2019	4	310158	307096	276077	314553	302000	60400	53400	500	2700	0.176821	16.5563	89.404
Biu	Borno	2019	5	313493	311051	278258	317068	305000	61000	56100	400	-5100	0.183934	13.1148	-167.213
Biu	Borno	2019	6	307968	303946	275281	313638	300200	60040	51000	400	-5100	0.169887	13.3245	-169.887
Biu	Borno	2019	7	302442	296842	272300	310206	295400	59080	45900	0	0	0.155383	0	0
Biu	Borno	2019	8	303163	297533	272962	310970	296200	59240	45900	0	0	0.154963	0	0
Biu	Borno	2019	9	303915	298255	273650	311761	296900	59380	45800	0	0	0.154261	0	0
Biu	Borno	2019	10	304641	298950	274316	312529	297600	59520	45800	0	0	0.153898	0	0
Biu	Borno	2019	11	305428	299713	275030	313349	298400	59680	45800	0	0	0.153485	0	0
Biu	Borno	2015	6	333416	344261	280703	319324	319400	63880	124900	4600	20500	0.391046	144.02	641.828
Biu	Borno	2019	12	306217	300478	275747	314171	299200	59840	45800	0	0	0.153075	0	0
Biu	Borno	2020	1	307009	301246	276465	314996	299900	59980	45800	0	0	0.152718	0	0
Biu	Borno	2020	2	307802	302015	277186	315823	300700	60140	45800	0	0	0.152311	0	0
Biu	Borno	2020	3	308598	302787	277908	316652	301500	60300	45800	0	0	0.151907	0	0
Biu	Borno	2020	4	309396	303561	278633	317483	302300	60460	45800	0	0	0.151505	0	0
Biu	Borno	2020	5	310196	304336	279359	318317	303100	60620	45800	0	0	0.151105	0	0
Biu	Borno	2020	6	310999	305115	280088	319154	303800	60760	45800	0	0	0.150757	0	0
Biu	Borno	2020	7	311804	305895	280818	319992	304600	60920	45800	0	0	0.150361	0	0
Biu	Borno	2020	8	312611	306678	281551	320833	305400	61080	45800	0	0	0.149967	0	0
Biu	Borno	2020	9	313421	307462	282286	321677	306200	61240	45800	0	0	0.149575	0	0
Biu	Borno	2015	7	351205	364493	294280	333874	336000	67200	145400	4600	20500	0.432738	136.905	610.119
Biu	Borno	2020	10	314232	308249	283023	322522	307000	61400	45800	0	0	0.149186	0	0
Biu	Borno	2020	11	315046	309039	283762	323370	307800	61560	45800	0	0	0.148798	0	0
Biu	Borno	2020	12	315863	309830	284503	324221	308600	61720	45800	0	0	0.148412	0	0
Biu	Borno	2015	8	368999	384728	307865	348432	352500	70500	165900	-6000	-12700	0.470638	-170.213	-360.284
Biu	Borno	2015	9	360917	372572	306545	345753	346400	69280	153200	-6000	-12700	0.442263	-173.21	-366.628
Bursari	Yobe	2015	1	99868.7	116411	122688	90786.2	107400	21480	4200	-100	2500	0.0391061	-9.31099	232.775
Bursari	Yobe	2015	10	103479	120459	126910	94164.5	111300	22260	3600	2000	200	0.032345	179.695	17.9695
Bursari	Yobe	2015	11	102058	119088	125558	92717.2	109900	21980	3700	1900	200	0.033667	172.884	18.1984
Bursari	Yobe	2015	12	100658	117737	124227	91290.9	108500	21700	3900	-2800	2100	0.0359447	-258.065	193.548
Bursari	Yobe	2016	1	105939	123068	129577	96545.6	113800	22760	6000	-400	-3800	0.0527241	-35.1494	-333.919
Bursari	Yobe	2016	2	102910	120086	126634	93517.8	110800	22160	2200	-400	200	0.0198556	-36.1011	18.0505
Bursari	Yobe	2016	3	103849	121072	127657	94454	111800	22360	2400	-400	200	0.0214669	-35.7782	17.8891
Bursari	Yobe	2016	4	104782	122053	128677	95388.3	112700	22540	2600	0	-100	0.0230701	0	-8.87311
Bursari	Yobe	2016	5	105097	122414	129078	95703.6	113100	22620	2600	0	-100	0.0229885	0	-8.84173
Bursari	Yobe	2016	6	105419	122784	129484	96022.9	113400	22680	2500	0	0	0.0220459	0	0
Bursari	Yobe	2016	7	105826	123239	129978	96430.3	113900	22780	2500	0	100	0.0219491	0	8.77963
Bursari	Yobe	2015	2	102878	119468	125764	93769.8	110500	22100	6800	-100	-600	0.0615385	-9.04977	-54.2986
Bursari	Yobe	2016	8	106261	123721	130498	96861.7	114300	22860	2600	0	-100	0.0227472	0	-8.74891
Bursari	Yobe	2016	9	106530	124038	130854	97131.2	114600	22920	2500	0	-100	0.021815	0	-8.726
Bursari	Yobe	2016	10	106806	124363	131216	97404.8	114900	22980	2400	0	100	0.0208877	0	8.70322
Bursari	Yobe	2016	11	107333	124939	131822	97918.2	115500	23100	2500	0	200	0.021645	0	17.316
Bursari	Yobe	2016	12	107878	125534	132444	98445.6	116100	23220	2700	0	-300	0.0232558	0	-25.8398
Bursari	Yobe	2017	1	108094	125825	132611	98429.8	116200	23240	2400	0	100	0.020654	0	8.60585
Bursari	Yobe	2017	2	108550	126324	133178	98923.8	116700	23340	2500	0	100	0.0214225	0	8.56898
Bursari	Yobe	2017	3	109007	126824	133747	99418.9	117200	23440	2600	0	-100	0.0221843	0	-8.53242
Bursari	Yobe	2017	4	109322	127192	134134	99706.5	117600	23520	2500	0	-100	0.0212585	0	-8.5034
Bursari	Yobe	2017	5	109648	127571	134533	100005	117900	23580	2400	0	0	0.0203562	0	0
Bursari	Yobe	2015	3	102758	119396	125712	93624.3	110400	22080	6100	-100	-600	0.0552536	-9.05797	-54.3478
Bursari	Yobe	2017	6	109975	127935	135012	100437	118300	23660	2400	0	0	0.0202874	0	0
Bursari	Yobe	2017	7	110378	128398	135444	100740	118700	23740	2400	0	0	0.020219	0	0
Bursari	Yobe	2017	8	110801	128883	135898	101064	119200	23840	2400	0	0	0.0201342	0	0
Bursari	Yobe	2017	9	111232	129367	136403	101467	119600	23920	2400	0	0	0.0200669	0	0
Bursari	Yobe	2017	10	111655	129842	136898	101861	120100	24020	2400	0	100	0.0199833	0	8.32639
Bursari	Yobe	2017	11	112233	130480	137514	102350	120600	24120	2600	0	100	0.0215589	0	8.29187
Bursari	Yobe	2017	12	112808	131117	138125	102832	121200	24240	2700	0	-100	0.0222772	0	-8.25083
Bursari	Yobe	2018	1	113110	131465	138537	103167	121600	24320	2600	0	-100	0.0213816	0	-8.22368
Bursari	Yobe	2018	2	113406	131807	138946	103499	121900	24380	2500	0	300	0.0205086	0	24.6103
Bursari	Yobe	2018	3	114211	132683	139734	104122	122700	24540	2900	0	300	0.0236349	0	24.4499
Bursari	Yobe	2015	4	102629	119316	125651	93469.9	110300	22060	5500	-200	-500	0.049864	-18.1324	-45.3309
Bursari	Yobe	2018	4	115006	133550	140513	104735	123500	24700	3200	0	300	0.0259109	0	24.2915
Bursari	Yobe	2018	5	115807	134422	141299	105357	124200	24840	3500	0	500	0.0281804	0	40.2576
Bursari	Yobe	2018	6	116615	135262	142297	106328	125100	25020	4000	0	0	0.0319744	0	0
Bursari	Yobe	2018	7	117030	135729	142804	106741	125600	25120	4000	0	0	0.0318471	0	0
Bursari	Yobe	2018	8	117453	136203	143316	107159	126000	25200	4000	0	-300	0.031746	0	-23.8095
Bursari	Yobe	2018	9	117819	136685	143440	106961	126200	25240	3800	0	200	0.0301109	0	15.8479
Bursari	Yobe	2018	10	118406	137304	144219	107713	126900	25380	4000	0	200	0.0315209	0	15.7604
Bursari	Yobe	2018	11	118995	137925	145000	108467	127600	25520	4300	0	200	0.0336991	0	15.674
Bursari	Yobe	2018	12	119584	138548	145782	109222	128300	25660	4500	0	0	0.035074	0	0
Bursari	Yobe	2019	1	120007	139026	146282	109616	128700	25740	4500	0	0	0.034965	0	0
Bursari	Yobe	2015	5	102721	119457	125811	93536.5	110400	22080	5000	-200	-500	0.0452899	-18.1159	-45.2899
Bursari	Yobe	2019	2	120423	139500	146765	109986	129200	25840	4500	0	0	0.0348297	0	0
Bursari	Yobe	2019	3	120847	139981	147254	110360	129600	25920	4500	0	0	0.0347222	0	0
Bursari	Yobe	2019	4	121276	140468	147751	110742	130100	26020	4500	0	0	0.0345888	0	0
Bursari	Yobe	2019	5	121706	140955	148248	111125	130500	26100	4500	0	0	0.0344828	0	0
Bursari	Yobe	2019	6	122155	141457	148798	111582	131000	26200	4500	0	0	0.0343511	0	0
Bursari	Yobe	2019	7	122612	141966	149354	112044	131500	26300	4500	0	700	0.0342205	0	53.2319
Bursari	Yobe	2019	8	123790	143226	150474	112963	132600	26520	5200	0	700	0.0392157	0	52.7903
Bursari	Yobe	2019	9	124979	144498	151606	113894	133700	26740	5900	0	700	0.0441286	0	52.356
Bursari	Yobe	2019	10	126176	145777	152744	114829	134900	26980	6500	0	0	0.0481838	0	0
Bursari	Yobe	2019	11	126612	146270	153259	115234	135300	27060	6500	0	0	0.0480414	0	0
Bursari	Yobe	2015	6	102815	119599	125972	93604	110500	22100	4500	0	-600	0.040724	0	-54.2986
Bursari	Yobe	2019	12	127049	146764	153776	115641	135800	27160	6500	0	0	0.0478645	0	0
Bursari	Yobe	2020	1	127487	147259	154294	116049	136300	27260	6500	0	0	0.0476889	0	0
Bursari	Yobe	2020	2	127926	147756	154813	116458	136700	27340	6500	0	0	0.0475494	0	0
Bursari	Yobe	2020	3	128367	148254	155334	116868	137200	27440	6500	0	0	0.0473761	0	0
Bursari	Yobe	2020	4	128809	148754	155857	117280	137700	27540	6500	0	0	0.0472041	0	0
Bursari	Yobe	2020	5	129252	149255	156381	117693	138100	27620	6500	0	0	0.0470673	0	0
Bursari	Yobe	2020	6	129697	149758	156906	118107	138600	27720	6500	0	0	0.0468975	0	0
Bursari	Yobe	2020	7	130143	150262	157433	118522	139100	27820	6500	0	0	0.046729	0	0
Bursari	Yobe	2020	8	130590	150767	157962	118938	139600	27920	6500	0	0	0.0465616	0	0
Bursari	Yobe	2020	9	131039	151275	158492	119356	140000	28000	6500	0	0	0.0464286	0	0
Bursari	Yobe	2015	7	102609	119442	125834	93372.6	110300	22060	3900	0	-600	0.0353581	0	-54.3971
Bursari	Yobe	2020	10	131489	151783	159024	119774	140500	28100	6500	0	0	0.0462633	0	0
Bursari	Yobe	2020	11	131940	152293	159557	120195	141000	28200	6500	0	0	0.0460993	0	0
Bursari	Yobe	2020	12	132392	152805	160092	120616	141500	28300	6500	0	0	0.0459364	0	0
Bursari	Yobe	2015	8	102405	119287	125698	93142.2	110100	22020	3300	0	100	0.0299728	0	9.08265
Bursari	Yobe	2015	9	102941	119872	126304	93652.8	110700	22140	3400	0	100	0.0307136	0	9.03342
Chibok	Borno	2015	1	86017.8	82774.9	62957.6	90756.9	80600	16120	22000	-1800	0	0.272953	-223.325	0
Chibok	Borno	2015	10	86841.3	83473.9	63357.6	91839	81400	16280	22000	300	0	0.27027	36.855	0
Chibok	Borno	2015	11	86845.4	83463.9	63313.9	91872.3	81400	16280	22000	300	0	0.27027	36.855	0
Chibok	Borno	2015	12	86820.3	83424.7	63240.9	91876.3	81300	16260	22000	-2000	0	0.270603	-246.002	0
Chibok	Borno	2016	1	89135.9	85726.2	65508.5	94221.2	83600	16720	22000	100	-3600	0.263158	11.9617	-430.622
Chibok	Borno	2016	2	85401.9	81208.7	63021.7	91536.6	80300	16060	18500	-100	-600	0.230386	-12.4533	-74.7198
Chibok	Borno	2016	3	85131	80785.2	62935.7	91478.9	80100	16020	17900	-100	-600	0.223471	-12.4844	-74.9064
Chibok	Borno	2016	4	84848	80351.3	62834.4	91406.7	79900	15980	17400	0	-400	0.217772	0	-50.0626
Chibok	Borno	2016	5	84719.1	80248.4	62589	91253.9	79700	15940	17000	0	-400	0.2133	0	-50.1882
Chibok	Borno	2016	6	84580.9	80136.2	62334.3	91092	79500	15900	16600	-200	200	0.208805	-25.1572	25.1572
Chibok	Borno	2016	7	85183.1	80585.6	63120.8	91907.6	80200	16040	16700	-300	100	0.208229	-37.4065	12.4688
Chibok	Borno	2015	2	88115.3	84858.7	65008.5	92882.7	82700	16540	22000	1200	0	0.266022	145.103	0
Chibok	Borno	2016	8	85793.1	81044.5	63912	92728.8	80900	16180	16900	-1800	-2200	0.2089	-222.497	-271.941
Chibok	Borno	2016	9	85670.6	80844.4	63846.6	92719.8	80800	16160	14700	-1800	-2200	0.181931	-222.772	-272.277
Chibok	Borno	2016	10	85538.8	80635.1	63771.7	92701.7	80700	16140	12500	1000	2800	0.154895	123.916	346.964
Chibok	Borno	2016	11	87898.7	83674.4	64913.8	94171.7	82700	16540	15300	1000	2800	0.185006	120.919	338.573
Chibok	Borno	2016	12	90272.3	86725.7	66072.4	95657.7	84700	16940	18100	200	-500	0.213695	23.6128	-59.0319
Chibok	Borno	2017	1	89707.8	85943.3	65800.5	95393.1	84200	16840	17600	100	1100	0.209026	11.8765	130.641
Chibok	Borno	2017	2	91122.1	87588.3	66751.9	96512.5	85500	17100	18600	100	1100	0.217544	11.6959	128.655
Chibok	Borno	2017	3	92547.1	89244	67713.9	97642.7	86800	17360	19700	5400	5300	0.226959	622.12	610.599
Chibok	Borno	2017	4	92758.3	89384.3	67969.4	97958.8	87000	17400	25100	5400	5300	0.288506	620.69	609.195
Chibok	Borno	2017	5	92960.2	89515.4	68215.4	98265.7	87200	17440	30400	-8900	-9000	0.348624	-1020.64	-1032.11
Chibok	Borno	2015	3	87223.5	83953.2	64070	92019.4	81800	16360	22000	1200	0	0.268949	146.699	0
Chibok	Borno	2017	6	93189.9	89676	68486.3	98598.2	87500	17500	21400	1400	1400	0.244571	160	160
Chibok	Borno	2017	7	93393.4	89808.5	68733.7	98906.9	87700	17540	22800	1400	1400	0.259977	159.635	159.635
Chibok	Borno	2017	8	93607.6	89951.8	68991.7	99226.5	87900	17580	24200	1000	500	0.275313	113.766	56.8828
Chibok	Borno	2017	9	93374.8	89539.3	68985.5	99243.1	87800	17560	24700	1000	500	0.281321	113.895	56.9476
Chibok	Borno	2017	10	93145.8	89128.8	68985.8	99265.9	87600	17520	25300	-200	-100	0.288813	-22.8311	-11.4155
Chibok	Borno	2017	11	93486	89443.5	69292.7	99651.3	88000	17600	25200	-200	-100	0.286364	-22.7273	-11.3636
Chibok	Borno	2017	12	93817.1	89749	69590.2	100028	88300	17660	25000	200	-100	0.283126	22.6501	-11.325
Chibok	Borno	2018	1	93764.7	89578.1	69660.5	100144	88300	17660	24900	200	-100	0.281993	22.6501	-11.325
Chibok	Borno	2018	2	93713.1	89407.9	69731.4	100261	88300	17660	24800	-100	-200	0.280861	-11.325	-22.6501
Chibok	Borno	2018	3	93917.2	89603.9	69872.1	100487	88500	17700	24600	-100	-200	0.277966	-11.2994	-22.5989
Chibok	Borno	2015	4	86332.4	83048.3	63132.2	91156.9	80900	16180	22000	-2000	0	0.271941	-247.219	0
Chibok	Borno	2018	4	94122.1	89800.6	70013.4	100714	88700	17740	24400	-100	-200	0.275085	-11.274	-22.5479
Chibok	Borno	2018	5	94337.9	90008	70165.4	100952	88900	17780	24300	-8400	-3300	0.273341	-944.882	-371.204
Chibok	Borno	2018	6	100510	97671.7	73747.6	105158	94300	18860	21000	100	0	0.222694	10.6045	0
Chibok	Borno	2018	7	100720	97871.9	73896.8	105393	94500	18900	21000	100	0	0.222222	10.582	0
Chibok	Borno	2018	8	100931	98072.9	74046.7	105629	94700	18940	21000	1800	1000	0.221753	190.074	105.597
Chibok	Borno	2018	9	100335	97268.6	73722.6	105321	94200	18840	22000	-200	300	0.233546	-21.2314	31.8471
Chibok	Borno	2018	10	101142	98188.1	74261.6	105991	94900	18980	22300	-200	300	0.234984	-21.0748	31.6122
Chibok	Borno	2018	11	101943	99099.7	74797.2	106656	95600	19120	22600	-200	300	0.236402	-20.9205	31.3808
Chibok	Borno	2018	12	102752	100021	75337.6	107328	96400	19280	22900	-200	-200	0.237552	-20.7469	-20.7469
Chibok	Borno	2019	1	103046	100299	75578.5	107654	96600	19320	22700	-200	-100	0.23499	-20.7039	-10.352
Chibok	Borno	2015	5	88642	85344.2	65394.9	93495.2	83200	16640	22000	-2100	0	0.264423	-252.404	0
Chibok	Borno	2019	2	103397	100649	75853	108020	97000	19400	22600	-200	-100	0.23299	-20.6186	-10.3093
Chibok	Borno	2019	3	103750	101000	76128.2	108386	97300	19460	22500	-200	-100	0.231244	-20.555	-10.2775
Chibok	Borno	2019	4	104110	101360	76408.2	108758	97700	19540	22400	-200	-100	0.229273	-20.4708	-10.2354
Chibok	Borno	2019	5	104464	101712	76684.8	109126	98000	19600	22300	-100	-400	0.227551	-10.2041	-40.8163
Chibok	Borno	2019	6	104452	101613	76740.5	109243	98000	19600	21900	-100	-400	0.223469	-10.2041	-40.8163
Chibok	Borno	2019	7	104435	101506	76792.9	109356	98000	19600	21500	0	-100	0.219388	0	-10.2041
Chibok	Borno	2019	8	104592	101607	76964	109600	98200	19640	21300	0	-200	0.216904	0	-20.3666
Chibok	Borno	2019	9	104751	101709	77135.9	109845	98400	19680	21200	0	-100	0.215447	0	-10.1626
Chibok	Borno	2019	10	104903	101803	77304.4	110086	98500	19700	21000	0	0	0.213198	0	0
Chibok	Borno	2019	11	105205	102090	77552.2	110422	98800	19760	21000	0	0	0.212551	0	0
Chibok	Borno	2015	6	90962.4	87650.7	67668.2	95844.3	85500	17100	22000	1400	0	0.25731	163.743	0
Chibok	Borno	2019	12	105509	102377	77800.7	110759	99100	19820	21000	0	0	0.211907	0	0
Chibok	Borno	2020	1	105813	102665	78050	111097	99400	19880	21000	0	0	0.211268	0	0
Chibok	Borno	2020	2	106118	102954	78299.9	111436	99700	19940	21000	0	0	0.210632	0	0
Chibok	Borno	2020	3	106424	103244	78550.6	111776	100000	20000	21000	0	0	0.21	0	0
Chibok	Borno	2020	4	106731	103534	78801.9	112116	100300	20060	21000	0	0	0.209372	0	0
Chibok	Borno	2020	5	107039	103825	79054	112458	100600	20120	21000	0	0	0.208748	0	0
Chibok	Borno	2020	6	107347	104118	79306.8	112800	100900	20180	21000	0	0	0.208127	0	0
Chibok	Borno	2020	7	107657	104411	79560.3	113144	101200	20240	21000	0	0	0.20751	0	0
Chibok	Borno	2020	8	107967	104704	79814.5	113489	101500	20300	21000	0	0	0.206897	0	0
Chibok	Borno	2020	9	108278	104999	80069.5	113834	101800	20360	21000	0	0	0.206287	0	0
Chibok	Borno	2015	7	89823.5	86497.9	66482.1	94734.3	84400	16880	22000	1400	0	0.260664	165.877	0
Chibok	Borno	2020	10	108590	105294	80325.2	114181	102100	20420	21000	0	0	0.205681	0	0
Chibok	Borno	2020	11	108903	105591	80581.5	114528	102400	20480	21000	0	0	0.205078	0	0
Chibok	Borno	2020	12	109217	105888	80838.7	114877	102700	20540	21000	0	0	0.204479	0	0
Chibok	Borno	2015	8	88675.4	85335.9	65286.7	93615	83200	16640	22000	1200	0	0.264423	144.231	0
Chibok	Borno	2015	9	87768	84414.5	64331.8	92736.6	82300	16460	22000	1200	0	0.267315	145.808	0
Damaturu	Yobe	2015	1	166125	172107	262084	275023	218800	43760	69600	-100	-8500	0.318099	-4.57038	-388.483
Damaturu	Yobe	2015	10	172860	178944	271459	284745	227000	45400	76200	-1500	-1100	0.335683	-66.0793	-48.4581
Damaturu	Yobe	2015	11	173643	179794	272485	285823	227900	45580	75100	-1500	-1100	0.32953	-65.8183	-48.2668
Damaturu	Yobe	2015	12	174418	180635	273503	286893	228900	45780	74100	400	15800	0.323722	17.4749	690.258
Damaturu	Yobe	2016	1	190127	196393	289475	302914	244700	48940	89800	-400	-16200	0.36698	-16.3465	-662.035
Damaturu	Yobe	2016	2	174705	181053	274242	287744	229400	45880	73600	-500	-3800	0.320837	-21.796	-165.65
Damaturu	Yobe	2016	3	171756	178112	271557	285105	226600	45320	69800	-500	-3800	0.308032	-22.0653	-167.696
Damaturu	Yobe	2016	4	168838	175203	268903	282498	223900	44780	66000	400	-1400	0.294774	17.8651	-62.5279
Damaturu	Yobe	2016	5	167416	173886	267647	281312	222600	44520	64600	400	-1400	0.290207	17.9695	-62.8931
Damaturu	Yobe	2016	6	165991	172569	266391	280125	221300	44260	63200	400	900	0.285585	18.075	40.6688
Damaturu	Yobe	2016	7	166829	173392	267577	281341	222300	44460	64000	400	900	0.287899	17.9937	40.4858
Damaturu	Yobe	2015	2	158014	164024	254248	267228	210900	42180	61100	1900	16700	0.289711	90.0901	791.844
Damaturu	Yobe	2016	8	167657	174206	268757	282552	223300	44660	64900	-1200	1300	0.29064	-53.7394	58.2176
Damaturu	Yobe	2016	9	170570	177103	272023	285848	226400	45280	66300	-1200	1400	0.292845	-53.0035	61.8375
Damaturu	Yobe	2016	10	173471	179990	275274	289131	229500	45900	67600	-600	-1700	0.294553	-26.1438	-74.0741
Damaturu	Yobe	2016	11	172725	179227	274886	288773	228900	45780	65900	-600	-1700	0.287899	-26.2123	-74.2682
Damaturu	Yobe	2016	12	171991	178476	274506	288424	228300	45660	64200	200	300	0.281209	8.7604	13.1406
Damaturu	Yobe	2017	1	172367	178779	275296	289231	228900	45780	64500	100	500	0.281782	4.36872	21.8436
Damaturu	Yobe	2017	2	173059	179517	276286	290267	229800	45960	65000	100	500	0.282855	4.35161	21.7581
Damaturu	Yobe	2017	3	173777	180281	277299	291326	230700	46140	65500	100	-1100	0.283919	4.33463	-47.681
Damaturu	Yobe	2017	4	172908	179303	276883	290919	230000	46000	64400	100	-1100	0.28	4.34783	-47.8261
Damaturu	Yobe	2017	5	172055	178343	276480	290526	229400	45880	63300	-200	2000	0.275937	-8.7184	87.184
Damaturu	Yobe	2015	3	173165	179201	269673	282695	226200	45240	77800	1900	16700	0.343943	83.9965	738.285
Damaturu	Yobe	2017	6	174587	180892	279341	293427	232100	46420	65300	-100	1300	0.281344	-4.30849	56.0103
Damaturu	Yobe	2017	7	176297	182609	281390	295512	234000	46800	66600	-100	1300	0.284615	-4.2735	55.5556
Damaturu	Yobe	2017	8	177994	184317	283424	297585	235800	47160	67900	0	400	0.287956	0	16.9635
Damaturu	Yobe	2017	9	178776	185106	284546	298744	236800	47360	68300	0	400	0.288429	0	16.8919
Damaturu	Yobe	2017	10	179551	185890	285664	299899	237800	47560	68700	-100	-4000	0.288898	-4.20521	-168.209
Damaturu	Yobe	2017	11	176012	182360	282464	296737	234400	46880	64600	-100	-4000	0.275597	-4.26621	-170.648
Damaturu	Yobe	2017	12	172477	178833	279272	293583	231000	46200	60600	-200	-800	0.262338	-8.65801	-34.632
Damaturu	Yobe	2018	1	172229	178578	279383	293728	231000	46200	59800	-200	-800	0.258874	-8.65801	-34.632
Damaturu	Yobe	2018	2	171965	178306	279482	293861	230900	46180	59000	600	3500	0.255522	25.9853	151.581
Damaturu	Yobe	2018	3	175185	181517	283063	297477	234300	46860	62500	600	3500	0.266752	25.6082	149.381
Damaturu	Yobe	2015	4	188336	194400	285120	298185	241500	48300	94600	-700	-8200	0.391718	-28.9855	-339.545
Damaturu	Yobe	2018	4	178419	184746	286658	301107	237700	47540	65900	600	3500	0.27724	25.2419	147.244
Damaturu	Yobe	2018	5	181631	187949	290234	304717	241100	48220	69400	-200	1300	0.287847	-8.29531	53.9195
Damaturu	Yobe	2018	6	183493	189847	292292	306843	243100	48620	70700	-1100	-1800	0.290827	-45.2489	-74.0436
Damaturu	Yobe	2018	7	183198	189798	291984	306652	242900	48580	68800	-1100	-1900	0.283244	-45.2861	-78.2215
Damaturu	Yobe	2018	8	182879	189724	291656	306441	242700	48540	67000	3800	-2500	0.276061	156.572	-103.008
Damaturu	Yobe	2018	9	177033	183900	286021	300870	237000	47400	64500	0	3500	0.272152	0	147.679
Damaturu	Yobe	2018	10	180838	187643	290283	305149	241000	48200	68000	0	3500	0.282158	0	145.228
Damaturu	Yobe	2018	11	184640	191387	294541	309424	245000	49000	71600	0	3500	0.292245	0	142.857
Damaturu	Yobe	2018	12	188444	195130	298804	313703	249000	49800	75100	0	-300	0.301606	0	-12.0482
Damaturu	Yobe	2019	1	188502	195128	299320	314237	249300	49860	74800	0	-100	0.30004	0	-4.01123
Damaturu	Yobe	2015	5	181178	187269	278239	291346	234500	46900	86400	-700	-8200	0.368443	-29.8507	-349.68
Damaturu	Yobe	2019	2	188706	195295	299961	314900	249700	49940	74700	0	-100	0.299159	0	-4.00481
Damaturu	Yobe	2019	3	188918	195473	300607	315570	250100	50020	74500	0	-200	0.297881	0	-7.9968
Damaturu	Yobe	2019	4	189114	195633	301242	316227	250600	50120	74400	0	-200	0.296887	0	-7.98085
Damaturu	Yobe	2019	5	189321	195804	301888	316897	251000	50200	74200	0	500	0.295618	0	19.9203
Damaturu	Yobe	2019	6	190169	196667	303072	318126	252000	50400	74700	0	500	0.296429	0	19.8413
Damaturu	Yobe	2019	7	191020	197532	304263	319361	253000	50600	75200	0	-100	0.297233	0	-3.95257
Damaturu	Yobe	2019	8	191457	198355	304413	319689	253500	50700	75100	0	-100	0.296252	0	-3.94477
Damaturu	Yobe	2019	9	191868	199151	304541	319994	253900	50780	74900	0	-100	0.294998	0	-3.93856
Damaturu	Yobe	2019	10	192290	199959	304680	320311	254300	50860	74800	0	0	0.294141	0	0
Damaturu	Yobe	2019	11	192670	200356	305398	321076	254900	50980	74800	0	0	0.293448	0	0
Damaturu	Yobe	2015	6	174021	180139	271360	284509	227500	45500	78200	-1400	-3200	0.343736	-61.5385	-140.659
Damaturu	Yobe	2019	12	193051	200754	306119	321842	255400	51080	74800	0	0	0.292874	0	0
Damaturu	Yobe	2020	1	193433	201154	306841	322611	256000	51200	74800	0	0	0.292187	0	0
Damaturu	Yobe	2020	2	193817	201554	307566	323382	256600	51320	74800	0	0	0.291504	0	0
Damaturu	Yobe	2020	3	194201	201956	308292	324155	257200	51440	74800	0	0	0.290824	0	0
Damaturu	Yobe	2020	4	194587	202359	309021	324931	257700	51540	74800	0	0	0.29026	0	0
Damaturu	Yobe	2020	5	194974	202763	309752	325708	258300	51660	74800	0	0	0.289586	0	0
Damaturu	Yobe	2020	6	195361	203169	310485	326488	258900	51780	74800	0	0	0.288915	0	0
Damaturu	Yobe	2020	7	195750	203575	311220	327271	259500	51900	74800	0	0	0.288247	0	0
Damaturu	Yobe	2020	8	196141	203983	311958	328055	260000	52000	74800	0	0	0.287692	0	0
Damaturu	Yobe	2020	9	196532	204392	312697	328842	260600	52120	74800	0	0	0.28703	0	0
Damaturu	Yobe	2015	7	172636	178781	270252	283444	226300	45260	75000	-1400	-3200	0.331418	-61.8648	-141.405
Damaturu	Yobe	2020	10	196924	204802	313439	329631	261200	52240	74800	0	0	0.286371	0	0
Damaturu	Yobe	2020	11	197318	205214	314183	330423	261800	52360	74800	0	0	0.285714	0	0
Damaturu	Yobe	2020	12	197712	205626	314929	331216	262400	52480	74800	0	0	0.285061	0	0
Damaturu	Yobe	2015	8	171233	177406	269130	282364	225000	45000	71900	1700	2200	0.319556	75.5556	97.7778
Damaturu	Yobe	2015	9	172036	178164	270283	283543	226000	45200	74000	1600	2200	0.327434	70.7965	97.3451
Damboa	Borno	2015	1	115711	144267	67629.9	77848.8	101400	20280	45100	200	0	0.444773	19.7239	0
Damboa	Borno	2015	10	73293.7	91324.3	42934.6	49386.9	64200	12840	45100	-30400	0	0.702492	-4735.2	0
Damboa	Borno	2015	11	108742	135569	63572.6	73172.7	95300	19060	45100	-30400	0	0.473242	-3189.93	0
Damboa	Borno	2015	12	144186	179807	84207.7	96955	126300	25260	45100	30900	0	0.357086	2446.56	0
Damboa	Borno	2016	1	109580	136614	64060.2	73734.7	96000	19200	45100	-60500	-39700	0.469792	-6302.08	-4135.42
Damboa	Borno	2016	2	134123	167248	78349.2	90203	117500	23500	5500	9000	400	0.0468085	765.957	34.0426
Damboa	Borno	2016	3	124974	155828	73022.6	84063.9	109500	21900	5900	9000	400	0.0538813	821.918	36.5297
Damboa	Borno	2016	4	115848	144438	67709.4	77940.4	101500	20300	6300	-13600	200	0.062069	-1339.9	19.7044
Damboa	Borno	2016	5	132261	164924	77265.3	88953.7	115900	23180	6500	-13600	200	0.0560828	-1173.43	17.2563
Damboa	Borno	2016	6	148684	185421	86826.4	99973.1	130200	26040	6600	10200	11500	0.0506912	783.41	883.257
Damboa	Borno	2016	7	150878	188160	88103.7	101445	132100	26420	18200	10200	11500	0.137774	772.142	870.553
Damboa	Borno	2015	2	116205	144883	67917.2	78179.9	101800	20360	45100	17100	0	0.443026	1679.76	0
Damboa	Borno	2016	8	153067	190892	89378.1	102914	134100	26820	29700	51400	2200	0.221477	3832.96	164.057
Damboa	Borno	2016	9	97607.6	121671	57090.1	65701.4	85500	17100	31900	51400	2200	0.373099	6011.7	257.31
Damboa	Borno	2016	10	42143.7	52444.8	24799.1	28485.4	37000	7400	34000	-50300	-900	0.918919	-13594.6	-243.243
Damboa	Borno	2016	11	99304.9	123790	58078.2	66840.2	87000	17400	33100	-50300	-900	0.38046	-5781.61	-103.448
Damboa	Borno	2016	12	156482	195155	91366.7	105206	137100	27420	32200	2000	3000	0.234865	145.879	218.818
Damboa	Borno	2017	1	158321	197450	92437.3	106440	138700	27740	35200	2200	100	0.253785	158.616	7.20981
Damboa	Borno	2017	2	156652	195367	91465.7	105320	137200	27440	35300	2200	100	0.257289	160.35	7.28863
Damboa	Borno	2017	3	154971	193269	90487	104192	135700	27140	35400	11800	10100	0.26087	869.565	744.289
Damboa	Borno	2017	4	153730	191720	89764.5	103359	134600	26920	45500	11800	10100	0.338039	876.672	750.371
Damboa	Borno	2017	5	152491	190174	89043.2	102528	133600	26720	55500	-7600	-7500	0.415419	-568.862	-561.377
Damboa	Borno	2015	3	97370.5	121375	56952	65542.3	85300	17060	45100	17100	0	0.528722	2004.69	0
Damboa	Borno	2017	6	153401	191310	89573	103139	134400	26880	48100	2200	0	0.357887	163.69	0
Damboa	Borno	2017	7	151665	189143	88562.2	101974	132800	26560	48100	2200	0	0.362199	165.663	0
Damboa	Borno	2017	8	149952	187005	87564.9	100824	131300	26260	48100	1300	200	0.366337	99.0099	15.2323
Damboa	Borno	2017	9	149428	186350	87259.7	100473	130900	26180	48200	1300	200	0.36822	99.3125	15.2788
Damboa	Borno	2017	10	148920	185716	86963.9	100132	130400	26080	48400	2400	800	0.371166	184.049	61.3497
Damboa	Borno	2017	11	147835	184362	86332.2	99403.5	129500	25900	49200	2400	800	0.379923	185.328	61.7761
Damboa	Borno	2017	12	146794	183063	85726.4	98705.3	128600	25720	50000	-600	2600	0.388802	-46.6563	202.177
Damboa	Borno	2018	1	151215	188581	88300.1	101672	132400	26480	52600	-600	2600	0.397281	-45.3172	196.375
Damboa	Borno	2018	2	155631	194092	90871	104635	136300	27260	55100	5900	900	0.404255	432.869	66.0308
Damboa	Borno	2018	3	150656	187883	87974.6	101296	132000	26400	56100	6000	900	0.425	454.545	68.1818
Damboa	Borno	2015	4	78552.4	97887.9	45996.2	52915.5	68800	13760	45100	4400	0	0.655523	639.535	0
Damboa	Borno	2018	4	145662	181650	85067.1	97945.5	127600	25520	57000	5900	900	0.446708	462.382	70.5329
Damboa	Borno	2018	5	140684	175437	82169.1	94605.5	123200	24640	57900	5700	900	0.469968	462.662	73.0519
Damboa	Borno	2018	6	135984	169571	79432.8	91451.8	119100	23820	58800	-500	600	0.493703	-41.9815	50.3778
Damboa	Borno	2018	7	138038	172134	80628.4	92829.8	120900	24180	59400	-500	600	0.491315	-41.3565	49.6278
Damboa	Borno	2018	8	140122	174735	81841.8	94228.2	122700	24540	60100	2200	-200	0.489813	179.299	-16.2999
Damboa	Borno	2018	9	138133	172253	80684	92893.9	121000	24200	59800	2700	200	0.494215	223.14	16.5289
Damboa	Borno	2018	10	136034	169633	79461.7	91485.1	119200	23840	60000	2700	200	0.503356	226.51	16.7785
Damboa	Borno	2018	11	133922	166997	78232.4	90068.4	117300	23460	60200	2700	200	0.513214	230.179	17.0503
Damboa	Borno	2018	12	131806	164356	77000.3	88648.4	115500	23100	60400	1500	0	0.522944	129.87	0
Damboa	Borno	2019	1	130871	163189	76456.2	88021.2	114600	22920	60400	5900	1800	0.527051	514.834	157.068
Damboa	Borno	2015	5	74221.1	92481.8	43474.5	50009.2	65000	13000	45100	4400	0	0.693846	676.923	0
Damboa	Borno	2019	2	126980	158332	74190.5	85410	111200	22240	62200	5900	1800	0.559353	530.576	161.871
Damboa	Borno	2019	3	123076	153460	71917.9	82790.8	107800	21560	64000	5900	1800	0.593692	547.31	166.976
Damboa	Borno	2019	4	119189	148608	69654.8	80182.6	104400	20880	65800	5900	1800	0.630268	565.134	172.414
Damboa	Borno	2019	5	115311	143768	67397.2	77580.6	101000	20200	67600	-6500	-2900	0.669307	-643.564	-287.129
Damboa	Borno	2019	6	120292	149985	70296.9	80922.5	105400	21080	64800	-6500	-2900	0.614801	-616.698	-275.142
Damboa	Borno	2019	7	125289	156222	73206.1	84275.4	109700	21940	61900	900	-200	0.564266	82.0419	-18.2315
Damboa	Borno	2019	8	124850	155674	72950.6	83981	109400	21880	61700	900	-200	0.563985	82.2669	-18.2815
Damboa	Borno	2019	9	124407	155120	72692.4	83683.4	109000	21800	61500	900	-200	0.56422	82.5688	-18.3486
Damboa	Borno	2019	10	123994	154605	72451.9	83406.2	108600	21720	61300	0	0	0.564457	0	0
Damboa	Borno	2019	11	124797	155608	72919.9	83945.6	109300	21860	61300	0	0	0.560842	0	0
Damboa	Borno	2015	6	69905.9	87095.9	40962.2	47113.7	61300	12260	45100	8700	0	0.735726	1419.25	0
Damboa	Borno	2019	12	125604	156614	73389.3	84486.6	110000	22000	61300	0	0	0.557273	0	0
Damboa	Borno	2020	1	126412	157623	73860	85029.1	110700	22140	61300	0	0	0.553749	0	0
Damboa	Borno	2020	2	127223	158635	74332	85573.1	111400	22280	61300	0	0	0.550269	0	0
Damboa	Borno	2020	3	128036	159650	74805.4	86118.6	112200	22440	61300	0	0	0.546346	0	0
Damboa	Borno	2020	4	128851	160668	75280.1	86665.7	112900	22580	61300	0	0	0.542958	0	0
Damboa	Borno	2020	5	129669	161688	75756.1	87214.4	113600	22720	61300	0	0	0.539613	0	0
Damboa	Borno	2020	6	130489	162712	76233.5	87764.6	114300	22860	61300	0	0	0.536308	0	0
Damboa	Borno	2020	7	131311	163738	76712.3	88316.4	115000	23000	61300	0	0	0.533043	0	0
Damboa	Borno	2020	8	132136	164768	77192.4	88869.7	115700	23140	61300	0	0	0.529818	0	0
Damboa	Borno	2020	9	132963	165800	77673.8	89424.6	116500	23300	61300	0	0	0.52618	0	0
Damboa	Borno	2015	7	60684.3	75586	35593.4	40926.1	53200	10640	45100	8700	0	0.847744	1635.34	0
Damboa	Borno	2020	10	133792	166835	78156.7	89981.1	117200	23440	61300	0	0	0.523038	0	0
Damboa	Borno	2020	11	134624	167873	78640.9	90539.2	117900	23580	61300	0	0	0.519932	0	0
Damboa	Borno	2020	12	135458	168914	79126.5	91098.8	118600	23720	61300	0	0	0.516863	0	0
Damboa	Borno	2015	8	51478.8	64096.3	30234	34749.2	45100	9020	45100	-8900	0	1	-1973.39	0
Damboa	Borno	2015	9	62381.8	77704.7	36581.7	42065	54700	10940	45100	-8900	0	0.824497	-1627.06	0
Demsa	Adamawa	2015	1	86018.7	213645	118779	117859	134100	26820	10300	300	1800	0.0768084	22.3714	134.228
Demsa	Adamawa	2015	10	86687.6	217117	120237	119319	135800	27160	11300	1400	2000	0.0832106	103.093	147.275
Demsa	Adamawa	2015	11	87551.5	218296	121141	120206	136800	27360	13300	1400	2000	0.0972222	102.339	146.199
Demsa	Adamawa	2015	12	88416	219476	122046	121094	137800	27560	15200	3500	1700	0.110305	253.991	123.367
Demsa	Adamawa	2016	1	86791.1	218168	120514	119564	136300	27260	16900	-2200	-3700	0.123991	-161.409	-271.46
Demsa	Adamawa	2016	2	85527.3	217222	119403	118465	135200	27040	13200	-2200	-900	0.0976331	-162.722	-66.568
Demsa	Adamawa	2016	3	87094	219107	121072	120128	136900	27380	12300	-2200	-900	0.0898466	-160.701	-65.7414
Demsa	Adamawa	2016	4	88681.3	221013	122762	121810	138600	27720	11500	-1400	-1700	0.0829726	-101.01	-122.655
Demsa	Adamawa	2016	5	88579.1	221231	122759	121801	138600	27720	9800	-1400	-1700	0.0707071	-101.01	-122.655
Demsa	Adamawa	2016	6	88467.6	221440	122751	121786	138600	27720	8100	-1400	-1300	0.0584416	-101.01	-93.7951
Demsa	Adamawa	2016	7	88816.7	222110	123197	122223	139100	27820	6800	-1400	-1300	0.0488857	-100.647	-93.4579
Demsa	Adamawa	2015	2	87747.3	215682	120592	119672	135900	27180	12000	300	0	0.0883002	22.0751	0
Demsa	Adamawa	2016	8	89166.4	222782	123641	122658	139600	27920	5600	-1400	-1200	0.0401146	-100.287	-85.9599
Demsa	Adamawa	2016	9	89586.5	223525	124124	123124	140100	28020	4400	-1400	-1200	0.0314061	-99.9286	-85.6531
Demsa	Adamawa	2016	10	90027	224289	124620	123605	140600	28120	3200	700	300	0.0227596	49.7866	21.3371
Demsa	Adamawa	2016	11	89877.5	224464	124576	123581	140600	28120	3500	700	300	0.0248933	49.7866	21.3371
Demsa	Adamawa	2016	12	89728.4	224640	124523	123552	140600	28120	3800	0	100	0.027027	0	7.11238
Demsa	Adamawa	2017	1	90120.6	225358	124995	124022	141100	28220	3900	1300	1300	0.02764	92.1332	92.1332
Demsa	Adamawa	2017	2	90384.3	225949	125379	124394	141500	28300	5200	1300	1300	0.0367491	91.8728	91.8728
Demsa	Adamawa	2017	3	90638.6	226531	125753	124758	141900	28380	6500	0	100	0.0458069	0	7.04722
Demsa	Adamawa	2017	4	91081.8	227302	126241	125253	142500	28500	6600	-100	100	0.0463158	-7.01754	7.01754
Demsa	Adamawa	2017	5	91535.6	228086	126735	125756	143000	28600	6800	-100	0	0.0475524	-6.99301	0
Demsa	Adamawa	2015	3	87736.6	215980	120654	119728	136000	27200	12100	300	0	0.0889706	22.0588	0
Demsa	Adamawa	2017	6	91880.9	228761	127162	126182	143500	28700	6800	-100	0	0.0473868	-6.96864	0
Demsa	Adamawa	2017	7	92236.6	229447	127596	126616	144000	28800	6800	-100	0	0.0472222	-6.94444	0
Demsa	Adamawa	2017	8	92573.1	230115	128015	127035	144400	28880	6800	0	100	0.0470914	0	6.92521
Demsa	Adamawa	2017	9	92861.2	230736	128426	127433	144900	28980	6800	0	0	0.0469289	0	0
Demsa	Adamawa	2017	10	93120	231328	128814	127806	145300	29060	6900	0	100	0.047488	0	6.88231
Demsa	Adamawa	2017	11	93576.9	232119	129282	128291	145800	29160	7000	0	100	0.048011	0	6.85871
Demsa	Adamawa	2017	12	93994.4	232871	129713	128738	146300	29260	7100	900	3100	0.0485304	61.5174	211.893
Demsa	Adamawa	2018	1	96637.4	235850	132006	131059	148900	29780	10200	200	3100	0.0685024	13.4318	208.193
Demsa	Adamawa	2018	2	99971.1	239520	134985	134069	152100	30420	13300	1100	700	0.0874425	72.3208	46.0224
Demsa	Adamawa	2018	3	99717.2	239604	135020	134028	152100	30420	14000	1100	700	0.0920447	72.3208	46.0224
Demsa	Adamawa	2015	4	87726.4	216280	120716	119786	136100	27220	12100	300	-800	0.0889052	22.0426	-58.7803
Demsa	Adamawa	2018	4	99493.8	239718	135081	134016	152100	30420	14700	1100	700	0.0966469	72.3208	46.0224
Demsa	Adamawa	2018	5	99251.2	239814	135128	133989	152000	30400	15400	4800	4400	0.101316	315.789	289.474
Demsa	Adamawa	2018	6	99033.8	239936	135052	133934	152000	30400	19800	-900	-1600	0.130263	-59.2105	-105.263
Demsa	Adamawa	2018	7	98577.3	239820	134746	133648	151700	30340	18200	-900	-1600	0.119974	-59.3276	-105.471
Demsa	Adamawa	2018	8	98121.5	239706	134440	133361	151400	30280	16600	500	1400	0.109643	33.0251	92.4703
Demsa	Adamawa	2018	9	99246.2	241173	135653	134572	152700	30540	18000	-100	-100	0.117878	-6.54879	-6.54879
Demsa	Adamawa	2018	10	99521.7	241791	136017	134934	153100	30620	17900	-100	-100	0.116917	-6.53168	-6.53168
Demsa	Adamawa	2018	11	99797.7	242411	136382	135296	153500	30700	17800	-100	-100	0.115961	-6.51466	-6.51466
Demsa	Adamawa	2018	12	100064	243022	136738	135650	153900	30780	17700	0	0	0.11501	0	0
Demsa	Adamawa	2019	1	100332	243635	137095	136004	154300	30860	17700	0	100	0.114712	0	6.48088
Demsa	Adamawa	2015	5	86846.8	215711	119956	119037	135400	27080	11300	300	-800	0.0834564	22.1566	-59.0842
Demsa	Adamawa	2019	2	100730	244380	137582	136489	154800	30960	17800	0	100	0.114987	0	6.45995
Demsa	Adamawa	2019	3	101118	245115	138061	136965	155300	31060	18000	0	200	0.115905	0	12.8783
Demsa	Adamawa	2019	4	101508	245853	138540	137441	155800	31160	18100	0	100	0.116175	0	6.41849
Demsa	Adamawa	2019	5	101918	246611	139040	137939	156400	31280	18300	200	0	0.117008	12.7877	0
Demsa	Adamawa	2019	6	102018	247062	139231	138128	156600	31320	18300	200	0	0.116858	12.7714	0
Demsa	Adamawa	2019	7	102139	247533	139443	138337	156900	31380	18300	0	0	0.116635	0	0
Demsa	Adamawa	2019	8	102451	248197	139846	138737	157300	31460	18300	-100	0	0.116338	-6.35728	0
Demsa	Adamawa	2019	9	102784	248882	140270	139158	157800	31560	18300	0	0	0.11597	0	0
Demsa	Adamawa	2019	10	103107	249558	140684	139570	158200	31640	18300	0	0	0.115676	0	0
Demsa	Adamawa	2019	11	103381	250186	141050	139933	158600	31720	18300	0	0	0.115385	0	0
Demsa	Adamawa	2015	6	85957.8	215134	119186	118279	134600	26920	10400	300	200	0.077266	22.2883	14.8588
Demsa	Adamawa	2019	12	103656	250815	141416	140297	159000	31800	18300	0	0	0.115094	0	0
Demsa	Adamawa	2020	1	103931	251446	141783	140661	159500	31900	18300	0	0	0.114734	0	0
Demsa	Adamawa	2020	2	104207	252078	142151	141027	159900	31980	18300	0	0	0.114447	0	0
Demsa	Adamawa	2020	3	104483	252712	142520	141393	160300	32060	18300	0	0	0.114161	0	0
Demsa	Adamawa	2020	4	104760	253347	142890	141760	160700	32140	18300	0	0	0.113877	0	0
Demsa	Adamawa	2020	5	105038	253984	143261	142128	161100	32220	18300	0	0	0.113594	0	0
Demsa	Adamawa	2020	6	105317	254623	143632	142497	161500	32300	18300	0	0	0.113313	0	0
Demsa	Adamawa	2020	7	105596	255263	144005	142867	161900	32380	18300	0	0	0.113033	0	0
Demsa	Adamawa	2020	8	105876	255905	144379	143238	162300	32460	18300	0	0	0.112754	0	0
Demsa	Adamawa	2020	9	106156	256548	144753	143610	162800	32560	18300	0	0	0.112408	0	0
Demsa	Adamawa	2015	7	86179.4	215667	119485	118574	135000	27000	10700	300	200	0.0792593	22.2222	14.8148
Demsa	Adamawa	2020	10	106438	257192	145128	143982	163200	32640	18300	0	0	0.112132	0	0
Demsa	Adamawa	2020	11	106720	257839	145504	144356	163600	32720	18300	0	0	0.111858	0	0
Demsa	Adamawa	2020	12	107002	258486	145881	144730	164000	32800	18300	0	0	0.111585	0	0
Demsa	Adamawa	2015	8	86371.5	216172	119755	118840	135300	27060	10900	300	200	0.0805617	22.1729	14.782
Demsa	Adamawa	2015	9	86524.3	216639	119990	119074	135600	27120	11100	300	200	0.0818584	22.1239	14.7493
Dikwa	Borno	2015	1	96494.8	73232	52838.3	46158.5	67200	13440	48400	12800	0	0.720238	1904.76	0
Dikwa	Borno	2015	10	86924.5	66003	47593.8	41605	60500	12100	48400	-100	0	0.8	-16.5289	0
Dikwa	Borno	2015	11	87550.3	66475.7	47936.7	41902.8	61000	12200	48400	-100	0	0.793443	-16.3934	0
Dikwa	Borno	2015	12	88177.7	66949.6	48280.5	42201.3	61400	12280	48400	-2900	0	0.788274	-472.313	0
Dikwa	Borno	2016	1	92842.2	70473	50836.7	44420.6	64600	12920	48400	12000	-2700	0.749226	1857.59	-417.957
Dikwa	Borno	2016	2	72296.1	54953.4	39577.4	34645	50400	10080	45700	-14400	-2700	0.906746	-2857.14	-535.714
Dikwa	Borno	2016	3	89660.9	68070	49093.3	42907	62400	12480	43100	-14400	-2700	0.690705	-2307.69	-432.692
Dikwa	Borno	2016	4	107045	81200.8	58619.5	51178	74500	14900	40400	-3200	-2700	0.542282	-429.53	-362.416
Dikwa	Borno	2016	5	108330	82172.1	59324.2	51789.7	75400	15080	37700	-3200	-2700	0.5	-424.403	-358.09
Dikwa	Borno	2016	6	109600	83131.4	60020.1	52394	76300	15260	35000	5500	4900	0.458716	720.839	642.202
Dikwa	Borno	2016	7	109258	82872.5	59832.3	52230.9	76000	15200	39900	5500	4900	0.525	723.684	644.737
Dikwa	Borno	2015	2	78551.8	59678.7	43005.6	37621.4	54700	10940	48400	3000	0	0.884826	548.446	0
Dikwa	Borno	2016	8	108917	82614.8	59645.4	52068.6	75800	15160	44800	-7200	-4800	0.591029	-949.868	-633.245
Dikwa	Borno	2016	9	112942	85655.7	61851.5	53984.1	78600	15720	40000	-7200	-4800	0.508906	-916.031	-610.687
Dikwa	Borno	2016	10	116996	88717.5	64072.8	55912.6	81400	16280	35200	500	4300	0.432432	61.4251	528.256
Dikwa	Borno	2016	11	122986	93242.4	67355.5	58762.8	85600	17120	39500	500	4300	0.461449	58.4112	502.336
Dikwa	Borno	2016	12	128978	97768.4	70639.1	61613.7	89700	17940	43800	28400	27700	0.488294	3166.11	3088.07
Dikwa	Borno	2017	1	128462	97378.9	70356.5	61368.3	89400	17880	71500	-6000	-5700	0.799776	-671.141	-637.584
Dikwa	Borno	2017	2	129432	98111.5	70888	61829.8	90100	18020	65800	-6000	-5700	0.7303	-665.927	-632.63
Dikwa	Borno	2017	3	130387	98832.3	71410.9	62283.8	90700	18140	60100	-200	100	0.662624	-22.0507	11.0254
Dikwa	Borno	2017	4	131316	99534.5	71920.3	62726.2	91400	18280	60100	-200	0	0.657549	-21.8818	0
Dikwa	Borno	2017	5	132265	100251	72440.2	63177.5	92000	18400	60200	400	1100	0.654348	43.4783	119.565
Dikwa	Borno	2015	3	74704.8	56772.8	40897.4	35791	52000	10400	48400	3000	0	0.930769	576.923	0
Dikwa	Borno	2017	6	133814	101421	73289.1	63914.5	93100	18620	61300	-7500	-7600	0.658432	-805.585	-816.327
Dikwa	Borno	2017	7	134202	101714	73501.5	64099	93400	18680	53700	-7500	-7600	0.574946	-802.998	-813.704
Dikwa	Borno	2017	8	134600	102015	73719.6	64288.3	93700	18740	46200	-2200	-2300	0.493063	-234.792	-245.464
Dikwa	Borno	2017	9	134991	102310	73933.8	64474.3	93900	18780	43900	-2200	-2300	0.467519	-234.292	-244.941
Dikwa	Borno	2017	10	135383	102606	74148.9	64661	94200	18840	41600	-2400	-2200	0.441614	-254.777	-233.546
Dikwa	Borno	2017	11	136116	103160	74550.3	65009.6	94700	18940	39300	-2400	-2300	0.414995	-253.432	-242.872
Dikwa	Borno	2017	12	136832	103701	74943.1	65350.6	95200	19040	37100	-100	0	0.389706	-10.5042	0
Dikwa	Borno	2018	1	137559	104250	75341.5	65696.6	95700	19140	37100	-100	0	0.38767	-10.4493	0
Dikwa	Borno	2018	2	138288	104801	75740.9	66043.3	96200	19240	37100	200	200	0.385655	20.79	20.79
Dikwa	Borno	2018	3	138801	105188	76022.2	66287.5	96600	19320	37200	200	200	0.385093	20.7039	20.7039
Dikwa	Borno	2015	4	70859.3	53868.1	38790.1	33961.4	49400	9880	48400	800	0	0.979757	161.943	0
Dikwa	Borno	2018	4	139334	105591	76313.9	66540.8	96900	19380	37400	200	200	0.385965	20.6398	20.6398
Dikwa	Borno	2018	5	139868	105994	76606.5	66794.9	97300	19460	37600	7300	7200	0.386434	750.257	739.979
Dikwa	Borno	2018	6	140377	106379	76885.8	67037.3	97700	19540	44800	1000	900	0.458547	102.354	92.1187
Dikwa	Borno	2018	7	140880	106758	77161.2	67276.4	98000	19600	45700	1000	900	0.466327	102.041	91.8367
Dikwa	Borno	2018	8	141393	107146	77442.2	67520.4	98400	19680	46700	-300	-400	0.474593	-30.4878	-40.6504
Dikwa	Borno	2018	9	141916	107541	77728.9	67769.3	98700	19740	46300	0	0	0.469098	0	0
Dikwa	Borno	2018	10	142502	107983	78049.8	68048	99100	19820	46400	0	0	0.468214	0	0
Dikwa	Borno	2018	11	143089	108427	78371.6	68327.4	99600	19920	46400	0	0	0.465863	0	0
Dikwa	Borno	2018	12	143678	108872	78694.3	68607.6	100000	20000	46400	0	0	0.464	0	0
Dikwa	Borno	2019	1	144268	109318	79018	68888.6	100400	20080	46400	0	0	0.462151	0	0
Dikwa	Borno	2015	5	70174.4	53350.7	38414.8	33635.5	48900	9780	48400	800	0	0.989775	163.599	0
Dikwa	Borno	2019	2	144861	109765	79342.5	69170.3	100800	20160	46500	0	0	0.46131	0	0
Dikwa	Borno	2019	3	145454	110214	79668	69452.9	101200	20240	46500	0	0	0.459486	0	0
Dikwa	Borno	2019	4	146050	110664	79994.4	69736.3	101600	20320	46600	0	0	0.458661	0	0
Dikwa	Borno	2019	5	146647	111115	80321.7	70020.5	102000	20400	46600	0	0	0.456863	0	0
Dikwa	Borno	2019	6	147246	111567	80650	70305.5	102400	20480	46600	0	0	0.455078	0	0
Dikwa	Borno	2019	7	147847	112021	80979.1	70591.3	102900	20580	46600	0	0	0.452867	0	0
Dikwa	Borno	2019	8	148449	112476	81309.3	70877.9	103300	20660	46600	0	0	0.451113	0	0
Dikwa	Borno	2019	9	149054	112932	81640.3	71165.4	103700	20740	46700	0	0	0.450338	0	0
Dikwa	Borno	2019	10	149659	113390	81972.3	71453.6	104100	20820	46700	0	0	0.448607	0	0
Dikwa	Borno	2019	11	150267	113849	82305.2	71742.6	104500	20900	46700	0	0	0.44689	0	0
Dikwa	Borno	2015	6	69482.3	52828	38035.5	33306.2	48400	9680	48400	-5700	0	1	-1177.69	0
Dikwa	Borno	2019	12	150876	114309	82639.1	72032.5	105000	21000	46700	0	0	0.444762	0	0
Dikwa	Borno	2020	1	151487	114771	82973.9	72323.2	105400	21080	46700	0	0	0.443074	0	0
Dikwa	Borno	2020	2	152100	115233	83309.7	72614.7	105800	21160	46700	0	0	0.441399	0	0
Dikwa	Borno	2020	3	152714	115698	83646.4	72907.1	106200	21240	46700	0	0	0.439736	0	0
Dikwa	Borno	2020	4	153330	116163	83984	73200.3	106700	21340	46700	0	0	0.437676	0	0
Dikwa	Borno	2020	5	153948	116630	84322.7	73494.3	107100	21420	46700	0	0	0.436041	0	0
Dikwa	Borno	2020	6	154568	117098	84662.3	73789.1	107500	21500	46700	0	0	0.434419	0	0
Dikwa	Borno	2020	7	155190	117567	85002.8	74084.8	108000	21600	46700	0	0	0.432407	0	0
Dikwa	Borno	2020	8	155813	118038	85344.3	74381.3	108400	21680	46700	0	0	0.430812	0	0
Dikwa	Borno	2020	9	156438	118510	85686.8	74678.6	108800	21760	46700	0	0	0.429228	0	0
Dikwa	Borno	2015	7	78147.5	59373.3	42784	37429	54400	10880	48400	-5600	0	0.889706	-1029.41	0
Dikwa	Borno	2020	10	157064	118983	86030.2	74976.8	109300	21860	46700	0	0	0.427264	0	0
Dikwa	Borno	2020	11	157693	119458	86374.7	75275.9	109700	21940	46700	0	0	0.425706	0	0
Dikwa	Borno	2020	12	158323	119934	86720.1	75575.8	110100	22020	46700	0	0	0.42416	0	0
Dikwa	Borno	2015	8	86779.5	65893.5	47514.3	41536	60400	12080	48400	300	0	0.801325	49.6689	0
Dikwa	Borno	2015	9	86846.9	65944.4	47551.3	41568.1	60500	12100	48400	300	0	0.8	49.5868	0
Fika	Yobe	2015	1	227332	214768	223517	223499	222300	44460	35800	-900	-1000	0.161044	-40.4858	-44.9843
Fika	Yobe	2015	10	234575	221643	230690	230688	229400	45880	39200	700	400	0.170881	30.5144	17.4368
Fika	Yobe	2015	11	234767	221794	231185	231126	229700	45940	39600	700	400	0.172399	30.4745	17.414
Fika	Yobe	2015	12	234952	221937	231678	231562	230000	46000	40000	600	1700	0.173913	26.087	73.913
Fika	Yobe	2016	1	236860	223839	233071	233037	231700	46340	41700	700	-2900	0.179974	30.2115	-125.162
Fika	Yobe	2016	2	233827	220801	230086	230021	228700	45740	38900	-700	800	0.170092	-30.6078	34.9803
Fika	Yobe	2016	3	235960	222895	232221	232154	230800	46160	39700	-700	800	0.17201	-30.3293	34.662
Fika	Yobe	2016	4	238114	225010	234377	234309	233000	46600	40500	0	-300	0.17382	0	-12.8755
Fika	Yobe	2016	5	238380	225237	234645	234576	233200	46640	40200	0	-300	0.172384	0	-12.8645
Fika	Yobe	2016	6	238667	225485	234935	234864	233500	46700	40000	0	-200	0.171306	0	-8.56531
Fika	Yobe	2016	7	239086	225865	235356	235284	233900	46780	39800	0	-200	0.170158	0	-8.55066
Fika	Yobe	2015	2	227794	215190	223917	223915	222700	44540	34800	-400	-200	0.156264	-17.9614	-8.98069
Fika	Yobe	2016	8	239517	226256	235790	235716	234300	46860	39600	800	300	0.169014	34.1443	12.8041
Fika	Yobe	2016	9	239630	226329	235904	235829	234400	46880	39800	800	300	0.169795	34.1297	12.7986
Fika	Yobe	2016	10	239744	226404	236021	235944	234500	46900	40100	-700	300	0.171002	-29.8507	12.7932
Fika	Yobe	2016	11	241341	227960	237620	237541	236100	47220	40400	-700	300	0.171114	-29.6485	12.7065
Fika	Yobe	2016	12	242938	229518	239220	239140	237700	47540	40600	-200	200	0.170804	-8.41397	8.41397
Fika	Yobe	2017	1	243928	230468	240212	240131	238700	47740	40800	-100	-500	0.170926	-4.18936	-20.9468
Fika	Yobe	2017	2	244099	230599	240385	240303	238800	47760	40300	-100	-500	0.16876	-4.1876	-20.938
Fika	Yobe	2017	3	244282	230742	240571	240487	239000	47800	39700	0	0	0.166109	0	0
Fika	Yobe	2017	4	244867	231286	241158	241072	239600	47920	39800	0	0	0.16611	0	0
Fika	Yobe	2017	5	245454	231833	241747	241660	240200	48040	39800	-100	-200	0.165695	-4.1632	-8.32639
Fika	Yobe	2015	3	228608	215964	224670	224685	223500	44700	34600	-400	-200	0.15481	-17.8971	-8.94855
Fika	Yobe	2017	6	245982	232320	242278	242189	240700	48140	39600	0	-100	0.16452	0	-4.15455
Fika	Yobe	2017	7	246523	232820	242820	242730	241200	48240	39400	-100	-100	0.16335	-4.14594	-4.14594
Fika	Yobe	2017	8	247085	233341	243385	243293	241800	48360	39300	0	700	0.162531	0	28.9495
Fika	Yobe	2017	9	248398	234614	244701	244608	243100	48620	40000	0	700	0.164541	0	28.7947
Fika	Yobe	2017	10	249714	235888	246019	245924	244400	48880	40700	0	-1000	0.16653	0	-40.9165
Fika	Yobe	2017	11	249331	235464	245638	245542	244000	48800	39700	0	-1000	0.162705	0	-40.9836
Fika	Yobe	2017	12	248940	235032	245250	245152	243600	48720	38700	200	100	0.158867	8.21018	4.10509
Fika	Yobe	2018	1	249501	235552	245813	245714	244100	48820	38800	100	100	0.158951	4.09668	4.09668
Fika	Yobe	2018	2	250067	236074	246384	246283	244700	48940	38800	0	700	0.158562	0	28.6065
Fika	Yobe	2018	3	251377	237339	247703	247599	246000	49200	39500	0	700	0.160569	0	28.4553
Fika	Yobe	2015	4	229404	216719	225409	225440	224200	44840	34400	600	2000	0.153434	26.7618	89.2061
Fika	Yobe	2018	4	252697	238615	249028	248921	247300	49460	40300	0	700	0.16296	0	28.3057
Fika	Yobe	2018	5	254011	239883	250350	250241	248600	49720	41000	-600	-2300	0.164924	-24.1352	-92.5181
Fika	Yobe	2018	6	252844	238673	249189	249077	247400	49480	38600	0	-200	0.156023	0	-8.08407
Fika	Yobe	2018	7	253287	239067	249646	249531	247900	49580	38500	0	-200	0.155305	0	-8.06777
Fika	Yobe	2018	8	253736	239464	250112	249992	248300	49660	38300	700	0	0.154249	28.1917	0
Fika	Yobe	2018	9	253686	239375	250058	249938	248300	49660	38300	-200	100	0.154249	-8.05477	4.02739
Fika	Yobe	2018	10	254688	240344	251049	250930	249300	49860	38400	-200	100	0.154031	-8.02246	4.01123
Fika	Yobe	2018	11	255676	241296	252027	251909	250200	50040	38500	-200	100	0.153877	-7.99361	3.9968
Fika	Yobe	2018	12	256672	242258	253011	252895	251200	50240	38600	0	0	0.153662	0	0
Fika	Yobe	2019	1	257315	242859	253657	253538	251800	50360	38600	0	100	0.153296	0	3.97141
Fika	Yobe	2015	5	231391	218666	227334	227381	226200	45240	36400	600	2000	0.16092	26.5252	88.4173
Fika	Yobe	2019	2	258058	243566	254391	254273	252600	50520	38700	0	100	0.153207	0	3.95883
Fika	Yobe	2019	3	258801	244273	255120	255005	253300	50660	38800	0	100	0.153178	0	3.94789
Fika	Yobe	2019	4	259537	244974	255848	255733	254000	50800	38800	0	100	0.152756	0	3.93701
Fika	Yobe	2019	5	260296	245696	256598	256484	254800	50960	38900	-100	0	0.152669	-3.92465	0
Fika	Yobe	2019	6	261036	246394	257337	257222	255500	51100	38900	-100	0	0.15225	-3.91389	0
Fika	Yobe	2019	7	261787	247103	258088	257972	256200	51240	38900	-100	0	0.151835	-3.9032	0
Fika	Yobe	2019	8	262563	247836	258866	258749	257000	51400	38900	-100	0	0.151362	-3.89105	0
Fika	Yobe	2019	9	263342	248570	259647	259528	257800	51560	39000	-100	0	0.15128	-3.87898	0
Fika	Yobe	2019	10	264122	249306	260430	260309	258500	51700	39000	0	0	0.15087	0	0
Fika	Yobe	2019	11	264784	249924	261094	260972	259200	51840	39000	0	0	0.150463	0	0
Fika	Yobe	2015	6	233391	220624	229272	229336	228200	45640	38400	500	400	0.168273	21.9106	17.5285
Fika	Yobe	2019	12	265448	250544	261761	261637	259800	51960	39000	0	0	0.150115	0	0
Fika	Yobe	2020	1	266114	251165	262429	262304	260500	52100	39000	0	0	0.149712	0	0
Fika	Yobe	2020	2	266781	251788	263100	262972	261200	52240	39000	0	0	0.149311	0	0
Fika	Yobe	2020	3	267451	252413	263772	263643	261800	52360	39000	0	0	0.148969	0	0
Fika	Yobe	2020	4	268123	253040	264447	264316	262500	52500	39000	0	0	0.148571	0	0
Fika	Yobe	2020	5	268797	253669	265123	264990	263100	52620	39000	0	0	0.148233	0	0
Fika	Yobe	2020	6	269472	254300	265801	265667	263800	52760	39000	0	0	0.147839	0	0
Fika	Yobe	2020	7	270150	254932	266481	266346	264500	52900	39000	0	0	0.147448	0	0
Fika	Yobe	2020	8	270830	255566	267164	267026	265100	53020	39000	0	0	0.147114	0	0
Fika	Yobe	2020	9	271511	256202	267848	267709	265800	53160	39000	0	0	0.146727	0	0
Fika	Yobe	2015	7	233882	221074	229706	229786	228600	45720	38800	500	400	0.169729	21.8723	17.4978
Fika	Yobe	2020	10	272195	256840	268534	268393	266500	53300	39000	0	0	0.146341	0	0
Fika	Yobe	2020	11	272880	257480	269222	269080	267200	53440	39000	0	0	0.145958	0	0
Fika	Yobe	2020	12	273568	258122	269912	269768	267800	53560	39000	0	0	0.145631	0	0
Fika	Yobe	2015	8	234394	221545	230156	230252	229100	45820	39100	400	0	0.170668	17.4596	0
Fika	Yobe	2015	9	234484	221593	230423	230469	229200	45840	39200	400	0	0.17103	17.452	0
Fufore	Adamawa	2015	1	332552	277270	241270	224696	268900	53780	19200	0	-2200	0.071402	0	-81.8148
Fufore	Adamawa	2015	10	339820	283324	245409	228722	274300	54860	20300	700	-300	0.0740066	25.5195	-10.9369
Fufore	Adamawa	2015	11	339451	282819	245333	228455	274000	54800	20000	700	-300	0.0729927	25.5474	-10.9489
Fufore	Adamawa	2015	12	339074	282304	245243	228176	273700	54740	19800	700	0	0.072342	25.5754	0
Fufore	Adamawa	2016	1	339148	282241	245207	228122	273700	54740	19800	0	-100	0.072342	0	-3.65364
Fufore	Adamawa	2016	2	339776	282728	245690	228495	274200	54840	19700	0	100	0.0718454	0	3.64697
Fufore	Adamawa	2016	3	340658	283473	246406	229136	274900	54980	19800	0	100	0.0720262	0	3.63769
Fufore	Adamawa	2016	4	341525	284202	247110	229767	275700	55140	19900	0	0	0.0721799	0	0
Fufore	Adamawa	2016	5	342323	284861	247683	230296	276300	55260	19900	0	0	0.0720232	0	0
Fufore	Adamawa	2016	6	343142	285542	248271	230842	276900	55380	19900	0	-100	0.0718671	0	-3.61141
Fufore	Adamawa	2016	7	343814	286075	248776	231294	277500	55500	19800	0	-100	0.0713514	0	-3.6036
Fufore	Adamawa	2015	2	330976	275560	239731	223176	267400	53480	17000	0	-900	0.0635752	0	-33.6574
Fufore	Adamawa	2016	8	344498	286620	249287	231753	278000	55600	19700	0	-700	0.0708633	0	-25.1799
Fufore	Adamawa	2016	9	344529	286512	249154	231597	277900	55580	19000	0	-700	0.0683699	0	-25.1889
Fufore	Adamawa	2016	10	344566	286409	249027	231449	277900	55580	18200	0	-300	0.0654912	0	-10.7953
Fufore	Adamawa	2016	11	345114	286816	249321	231726	278200	55640	18000	0	-300	0.0647017	0	-10.7836
Fufore	Adamawa	2016	12	345663	287225	249617	232005	278600	55720	17700	0	-2000	0.0635319	0	-71.7875
Fufore	Adamawa	2017	1	344379	285800	248282	230689	277300	55460	15700	0	1300	0.0566174	0	46.8806
Fufore	Adamawa	2017	2	346565	287844	250018	232384	279200	55840	17000	0	1300	0.0608883	0	46.5616
Fufore	Adamawa	2017	3	348736	289873	251746	234071	281100	56220	18300	0	0	0.0651014	0	0
Fufore	Adamawa	2017	4	349556	290551	252270	234579	281700	56340	18200	0	0	0.0646077	0	0
Fufore	Adamawa	2017	5	350379	291231	252800	235091	282400	56480	18200	0	-100	0.0644476	0	-3.54108
Fufore	Adamawa	2015	3	330732	275182	239323	222716	267000	53400	16100	0	-900	0.0602996	0	-33.7079
Fufore	Adamawa	2017	6	351105	291814	253288	235545	282900	56580	18100	0	-100	0.0639802	0	-3.53482
Fufore	Adamawa	2017	7	351764	292331	253794	235986	283500	56700	18000	0	-100	0.0634921	0	-3.52734
Fufore	Adamawa	2017	8	352420	292842	254296	236425	284000	56800	17900	0	100	0.0630282	0	3.52113
Fufore	Adamawa	2017	9	353392	293670	255020	237103	284800	56960	18000	0	100	0.0632022	0	3.51124
Fufore	Adamawa	2017	10	354356	294489	255741	237775	285600	57120	18200	0	0	0.0637255	0	0
Fufore	Adamawa	2017	11	355162	295151	256316	238307	286200	57240	18100	0	0	0.0632425	0	0
Fufore	Adamawa	2017	12	355960	295804	256883	238831	286900	57380	18100	0	0	0.0630882	0	0
Fufore	Adamawa	2018	1	356820	296518	257495	239402	287600	57520	18100	0	0	0.0629346	0	0
Fufore	Adamawa	2018	2	357692	297244	258117	239984	288300	57660	18200	0	0	0.0631287	0	0
Fufore	Adamawa	2018	3	358556	297962	258748	240568	289000	57800	18200	0	0	0.0629758	0	0
Fufore	Adamawa	2015	4	330519	274835	238942	222283	266600	53320	15200	-100	-600	0.0570143	-3.75094	-22.5056
Fufore	Adamawa	2018	4	359442	298702	259395	241168	289700	57940	18200	0	0	0.0628236	0	0
Fufore	Adamawa	2018	5	360320	299433	260038	241764	290400	58080	18300	0	500	0.0630165	0	17.2176
Fufore	Adamawa	2018	6	361740	300706	261164	242832	291600	58320	18800	0	0	0.0644719	0	0
Fufore	Adamawa	2018	7	362622	301440	261806	243427	292300	58460	18900	0	0	0.0646596	0	0
Fufore	Adamawa	2018	8	363496	302167	262440	244015	293000	58600	18900	0	-100	0.0645051	0	-3.41297
Fufore	Adamawa	2018	9	364243	302765	262960	244492	293600	58720	18800	0	0	0.0640327	0	0
Fufore	Adamawa	2018	10	365091	303464	263570	245057	294300	58860	18800	0	0	0.0638804	0	0
Fufore	Adamawa	2018	11	365941	304166	264181	245622	295000	59000	18800	0	0	0.0637288	0	0
Fufore	Adamawa	2018	12	366784	304859	264788	246183	295700	59140	18800	0	0	0.063578	0	0
Fufore	Adamawa	2019	1	367638	305564	265402	246751	296300	59260	18800	0	-100	0.0634492	0	-3.37496
Fufore	Adamawa	2015	5	330778	274960	239054	222349	266800	53360	14600	-100	-500	0.0547226	-3.74813	-18.7406
Fufore	Adamawa	2019	2	368454	306229	265949	247266	297000	59400	18700	0	-100	0.062963	0	-3.367
Fufore	Adamawa	2019	3	369262	306887	266492	247776	297600	59520	18700	0	-100	0.062836	0	-3.36022
Fufore	Adamawa	2019	4	370082	307556	267041	248294	298200	59640	18600	0	-100	0.0623742	0	-3.35345
Fufore	Adamawa	2019	5	370894	308217	267587	248807	298900	59780	18600	0	300	0.0622282	0	10.0368
Fufore	Adamawa	2019	6	372155	309326	268434	249652	299900	59980	18900	0	300	0.063021	0	10.0033
Fufore	Adamawa	2019	7	373428	310448	269292	250508	300900	60180	19200	0	0	0.0638086	0	0
Fufore	Adamawa	2019	8	374277	311145	269906	251073	301600	60320	19200	0	0	0.0636605	0	0
Fufore	Adamawa	2019	9	375128	311843	270517	251637	302300	60460	19200	0	0	0.0635131	0	0
Fufore	Adamawa	2019	10	375982	312544	271135	252205	303000	60600	19200	0	0	0.0633663	0	0
Fufore	Adamawa	2019	11	376857	313266	271764	252787	303700	60740	19200	0	0	0.0632203	0	0
Fufore	Adamawa	2015	6	331080	275126	239202	222452	267000	53400	14100	0	6000	0.052809	0	224.719
Fufore	Adamawa	2019	12	377735	313990	272394	253371	304400	60880	19200	0	0	0.0630749	0	0
Fufore	Adamawa	2020	1	378614	314715	273026	253956	305100	61020	19200	0	0	0.0629302	0	0
Fufore	Adamawa	2020	2	379496	315442	273659	254543	305800	61160	19200	0	0	0.0627861	0	0
Fufore	Adamawa	2020	3	380380	316171	274294	255131	306500	61300	19200	0	0	0.0626427	0	0
Fufore	Adamawa	2020	4	381266	316902	274931	255720	307200	61440	19200	0	0	0.0625	0	0
Fufore	Adamawa	2020	5	382154	317634	275569	256311	307900	61580	19200	0	0	0.0623579	0	0
Fufore	Adamawa	2020	6	383044	318369	276209	256903	308600	61720	19200	0	0	0.0622165	0	0
Fufore	Adamawa	2020	7	383936	319105	276850	257497	309300	61860	19200	0	0	0.0620757	0	0
Fufore	Adamawa	2020	8	384831	319843	277493	258092	310100	62020	19200	0	0	0.0619155	0	0
Fufore	Adamawa	2020	9	385728	320582	278137	258688	310800	62160	19200	0	0	0.0617761	0	0
Fufore	Adamawa	2015	7	338034	281946	245525	228790	273600	54720	20000	0	6000	0.0730994	0	219.298
Fufore	Adamawa	2020	10	386626	321324	278783	259286	311500	62300	19200	0	0	0.0616372	0	0
Fufore	Adamawa	2020	11	387528	322067	279430	259886	312200	62440	19200	0	0	0.061499	0	0
Fufore	Adamawa	2020	12	388431	322812	280079	260487	313000	62600	19200	0	0	0.0613419	0	0
Fufore	Adamawa	2015	8	345011	288787	251868	235149	280200	56040	26100	700	-2900	0.0931478	24.9822	-103.498
Fufore	Adamawa	2015	9	342420	286060	248643	231939	277300	55460	23200	700	-2900	0.0836639	25.2434	-104.58
Fune	Yobe	2015	1	417391	401749	279339	247522	336500	67300	12200	0	3800	0.0362556	0	112.927
Fune	Yobe	2015	10	430792	414748	288998	256280	347700	69540	14700	0	-300	0.0422778	0	-8.62813
Fune	Yobe	2015	11	431659	415564	289475	256677	348300	69660	14300	0	-300	0.0410566	0	-8.61326
Fune	Yobe	2015	12	432530	416383	289954	257076	349000	69800	14000	0	-1500	0.0401146	0	-42.9799
Fune	Yobe	2016	1	432285	416086	289316	256358	348500	69700	12500	0	1400	0.035868	0	40.1722
Fune	Yobe	2016	2	434933	418687	291548	258493	350900	70180	13900	0	-1100	0.0396124	0	-31.348
Fune	Yobe	2016	3	435098	418804	291298	258148	350800	70160	12900	0	-1100	0.0367731	0	-31.3569
Fune	Yobe	2016	4	435257	418915	291040	257795	350800	70160	11800	0	-100	0.0336374	0	-2.85063
Fune	Yobe	2016	5	436449	420060	291814	258474	351700	70340	11700	0	0	0.033267	0	0
Fune	Yobe	2016	6	437672	421234	292616	259178	352700	70540	11700	0	-100	0.0331727	0	-2.83527
Fune	Yobe	2016	7	438832	422345	293355	259821	353600	70720	11600	0	-100	0.0328054	0	-2.82805
Fune	Yobe	2015	2	422429	406744	283964	252049	341300	68260	16100	0	100	0.0471726	0	2.92997
Fune	Yobe	2016	8	439995	423460	294097	260467	354500	70900	11500	0	-400	0.0324401	0	-11.2835
Fune	Yobe	2016	9	440892	424309	294572	260845	355200	71040	11100	0	-400	0.03125	0	-11.2613
Fune	Yobe	2016	10	441800	425167	295053	261227	355800	71160	10800	0	-200	0.0303541	0	-5.62114
Fune	Yobe	2016	11	442874	426193	295702	261779	356600	71320	10600	0	-200	0.0297252	0	-5.60852
Fune	Yobe	2016	12	443943	427212	296344	262323	357500	71500	10400	0	0	0.0290909	0	0
Fune	Yobe	2017	1	445174	428395	297148	263030	358400	71680	10300	0	-300	0.0287388	0	-8.37054
Fune	Yobe	2017	2	446137	429308	297699	263480	359200	71840	10000	0	-300	0.0278396	0	-8.35189
Fune	Yobe	2017	3	447106	430228	298258	263939	359900	71980	9700	0	-300	0.0269519	0	-8.33565
Fune	Yobe	2017	4	448116	431188	298850	264430	360600	72120	9400	0	-300	0.0260677	0	-8.31947
Fune	Yobe	2017	5	449125	432148	299443	264920	361400	72280	9200	0	-300	0.0254566	0	-8.30105
Fune	Yobe	2015	3	423780	408051	284901	252887	342400	68480	16200	0	100	0.0473131	0	2.92056
Fune	Yobe	2017	6	450069	433041	299972	265349	362100	72420	8800	0	0	0.0243027	0	0
Fune	Yobe	2017	7	451350	434273	300816	266091	363100	72620	8800	0	0	0.0242357	0	0
Fune	Yobe	2017	8	452634	435507	301662	266836	364200	72840	8800	0	0	0.0241625	0	0
Fune	Yobe	2017	9	453986	436809	302544	267620	365200	73040	8800	0	0	0.0240964	0	0
Fune	Yobe	2017	10	455331	438103	303416	268392	366300	73260	8800	0	0	0.024024	0	0
Fune	Yobe	2017	11	456695	439417	304305	269181	367400	73480	8900	0	0	0.0242243	0	0
Fune	Yobe	2017	12	458068	440739	305205	269981	368500	73700	8900	0	100	0.024152	0	2.7137
Fune	Yobe	2018	1	459542	442162	306197	270874	369700	73940	9000	0	100	0.0243441	0	2.7049
Fune	Yobe	2018	2	461007	443577	307184	271759	370900	74180	9200	0	-100	0.0248045	0	-2.69614
Fune	Yobe	2018	3	462239	444757	307936	272410	371800	74360	9000	0	-100	0.0242066	0	-2.68962
Fune	Yobe	2015	4	425121	409346	285833	253719	343500	68700	16300	0	4800	0.0474527	0	139.738
Fune	Yobe	2018	4	463468	445935	308686	273059	372800	74560	8900	0	-100	0.0238734	0	-2.6824
Fune	Yobe	2018	5	464694	447110	309430	273702	373700	74740	8800	0	800	0.0235483	0	21.4075
Fune	Yobe	2018	6	466788	449152	311071	275239	375600	75120	9500	0	100	0.0252929	0	2.66241
Fune	Yobe	2018	7	468265	450579	312091	276151	376800	75360	9700	0	100	0.0257431	0	2.65393
Fune	Yobe	2018	8	469729	451992	313097	277049	378000	75600	9800	0	-100	0.0259259	0	-2.6455
Fune	Yobe	2018	9	471016	453228	313925	277769	379000	75800	9700	0	100	0.0255937	0	2.63852
Fune	Yobe	2018	10	472485	454645	314937	278676	380200	76040	9800	0	100	0.0257759	0	2.63019
Fune	Yobe	2018	11	473948	456056	315942	279575	381400	76280	9900	0	100	0.025957	0	2.62192
Fune	Yobe	2018	12	475419	457474	316955	280483	382600	76520	10000	0	0	0.026137	0	0
Fune	Yobe	2019	1	476790	458792	317865	281286	383700	76740	10000	0	0	0.026062	0	0
Fune	Yobe	2015	5	431129	415309	291425	259210	349300	69860	21100	0	4800	0.0604065	0	137.418
Fune	Yobe	2019	2	478168	460118	318783	282099	384800	76960	10000	0	0	0.0259875	0	0
Fune	Yobe	2019	3	479561	461457	319714	282925	385900	77180	10100	0	0	0.0261726	0	0
Fune	Yobe	2019	4	480941	462784	320633	283739	387000	77400	10100	0	0	0.0260982	0	0
Fune	Yobe	2019	5	482352	464141	321579	284579	388200	77640	10100	0	-200	0.0260175	0	-5.15198
Fune	Yobe	2019	6	483593	465328	322353	285245	389100	77820	9900	0	-200	0.0254433	0	-5.14007
Fune	Yobe	2019	7	484838	466520	323129	285912	390100	78020	9800	0	0	0.0251218	0	0
Fune	Yobe	2019	8	486247	467876	324067	286742	391200	78240	9800	0	0	0.0250511	0	0
Fune	Yobe	2019	9	487660	469235	325009	287575	392400	78480	9800	0	0	0.0249745	0	0
Fune	Yobe	2019	10	489077	470599	325953	288410	393500	78700	9800	0	0	0.0249047	0	0
Fune	Yobe	2019	11	490489	471956	326890	289237	394600	78920	9800	0	0	0.0248353	0	0
Fune	Yobe	2015	6	437134	421269	297015	264701	355000	71000	25900	0	-7500	0.0729577	0	-211.268
Fune	Yobe	2019	12	491904	473317	327829	290067	395800	79160	9800	0	0	0.02476	0	0
Fune	Yobe	2020	1	493324	474683	328772	290899	396900	79380	9800	0	0	0.0246914	0	0
Fune	Yobe	2020	2	494748	476052	329717	291733	398100	79620	9800	0	0	0.0246169	0	0
Fune	Yobe	2020	3	496176	477425	330664	292570	399200	79840	9800	0	0	0.0245491	0	0
Fune	Yobe	2020	4	497608	478802	331615	293409	400400	80080	9800	0	0	0.0244755	0	0
Fune	Yobe	2020	5	499044	480184	332568	294251	401500	80300	9800	0	0	0.0244085	0	0
Fune	Yobe	2020	6	500485	481569	333524	295096	402700	80540	9800	0	0	0.0243357	0	0
Fune	Yobe	2020	7	501929	482958	334483	295942	403800	80760	9800	0	0	0.0242694	0	0
Fune	Yobe	2020	8	503378	484352	335445	296792	405000	81000	9800	0	0	0.0241975	0	0
Fune	Yobe	2020	9	504831	485749	336410	297643	406200	81240	9800	0	0	0.024126	0	0
Fune	Yobe	2015	7	430819	414910	290282	257867	348500	69700	18400	0	-7500	0.0527977	0	-215.208
Fune	Yobe	2020	10	506289	487151	337377	298498	407300	81460	9800	0	0	0.0240609	0	0
Fune	Yobe	2020	11	507750	488557	338347	299354	408500	81700	9800	0	0	0.0239902	0	0
Fune	Yobe	2020	12	509216	489966	339320	300213	409700	81940	9800	0	0	0.0239199	0	0
Fune	Yobe	2015	8	424501	408547	283547	251032	341900	68380	10900	0	1900	0.0318807	0	55.5718
Fune	Yobe	2015	9	427643	411644	286268	253651	344800	68960	12800	0	1900	0.037123	0	55.1044
Ganaye	Adamawa	2015	1	209034	205315	158103	167832	185100	37020	3000	0	14900	0.0162075	0	804.97
Ganaye	Adamawa	2015	10	213262	209461	161244	171184	188800	37760	2400	0	-200	0.0127119	0	-10.5932
Ganaye	Adamawa	2015	11	213591	209780	161440	171399	189100	37820	2200	0	-200	0.0116341	0	-10.5764
Ganaye	Adamawa	2015	12	213920	210101	161634	171613	189300	37860	2000	2800	2100	0.0105652	147.913	110.935
Ganaye	Adamawa	2016	1	213718	209889	161174	171218	189000	37800	4000	-3000	-1800	0.021164	-158.73	-95.2381
Ganaye	Adamawa	2016	2	215401	211563	162797	172853	190700	38140	2200	-300	-200	0.0115364	-15.7315	-10.4877
Ganaye	Adamawa	2016	3	215955	212108	163274	173339	191200	38240	2000	-300	-200	0.0104603	-15.6904	-10.4603
Ganaye	Adamawa	2016	4	216491	212634	163738	173810	191700	38340	1800	1200	0	0.00938967	62.5978	0
Ganaye	Adamawa	2016	5	215757	211891	162877	172974	190900	38180	1700	1200	0	0.00890519	62.8601	0
Ganaye	Adamawa	2016	6	215024	211148	162017	172139	190100	38020	1700	0	0	0.00894266	0	0
Ganaye	Adamawa	2016	7	215521	211636	162351	172508	190500	38100	1700	0	0	0.00892388	0	0
Ganaye	Adamawa	2015	2	224441	220713	173389	183142	200400	40080	17900	0	-1500	0.0893214	0	-74.8503
Ganaye	Adamawa	2016	8	216020	212126	162686	172879	190900	38180	1600	0	0	0.00838135	0	0
Ganaye	Adamawa	2016	9	216541	212637	163080	173299	191400	38280	1600	0	0	0.00835946	0	0
Ganaye	Adamawa	2016	10	217043	213130	163456	173701	191800	38360	1600	0	0	0.00834202	0	0
Ganaye	Adamawa	2016	11	217576	213654	163858	174126	192300	38460	1600	0	0	0.00832033	0	0
Ganaye	Adamawa	2016	12	218101	214169	164250	174543	192800	38560	1600	0	0	0.00829876	0	0
Ganaye	Adamawa	2017	1	218657	214716	164681	174999	193300	38660	1600	0	0	0.00827729	0	0
Ganaye	Adamawa	2017	2	219234	215284	165146	175486	193800	38760	1700	0	0	0.00877193	0	0
Ganaye	Adamawa	2017	3	219803	215843	165602	175965	194300	38860	1700	0	0	0.00874936	0	0
Ganaye	Adamawa	2017	4	220294	216324	165970	176349	194700	38940	1600	0	0	0.00821777	0	0
Ganaye	Adamawa	2017	5	220785	216805	166335	176731	195200	39040	1600	0	0	0.00819672	0	0
Ganaye	Adamawa	2015	3	223440	219702	172270	182046	199400	39880	16300	0	-1500	0.0817452	0	-75.2257
Ganaye	Adamawa	2017	6	221368	217378	166786	177208	195700	39140	1600	100	0	0.00817578	5.10986	0
Ganaye	Adamawa	2017	7	221861	217863	167148	177595	196100	39220	1600	100	0	0.0081591	5.09944	0
Ganaye	Adamawa	2017	8	222336	218328	167491	177963	196500	39300	1600	-100	0	0.00814249	-5.08906	0
Ganaye	Adamawa	2017	9	223002	218984	168007	178510	197100	39420	1700	-100	0	0.00862506	-5.07357	0
Ganaye	Adamawa	2017	10	223670	219642	168525	179059	197700	39540	1700	0	100	0.00859889	0	5.05817
Ganaye	Adamawa	2017	11	224299	220261	169017	179576	198300	39660	1800	0	100	0.00907716	0	5.04286
Ganaye	Adamawa	2017	12	224919	220872	169502	180085	198800	39760	1800	0	100	0.00905433	0	5.03018
Ganaye	Adamawa	2018	1	225631	221573	170057	180670	199500	39900	2000	0	100	0.0100251	0	5.01253
Ganaye	Adamawa	2018	2	226313	222246	170584	181227	200100	40020	2100	0	0	0.0104948	0	0
Ganaye	Adamawa	2018	3	226878	222801	171014	181683	200600	40120	2100	0	0	0.0104686	0	0
Ganaye	Adamawa	2015	4	222449	218703	171158	180958	198300	39660	14800	0	-3100	0.0746344	0	-156.329
Ganaye	Adamawa	2018	4	227433	223347	171436	182131	201100	40220	2100	0	0	0.0104426	0	0
Ganaye	Adamawa	2018	5	228000	223904	171868	182588	201600	40320	2100	0	0	0.0104167	0	0
Ganaye	Adamawa	2018	6	228529	224423	172292	183031	202100	40420	2100	0	100	0.0103909	0	4.94805
Ganaye	Adamawa	2018	7	229219	225103	172836	183597	202700	40540	2200	0	100	0.0108535	0	4.9334
Ganaye	Adamawa	2018	8	229910	225784	173381	184165	203300	40660	2400	0	-200	0.0118052	0	-9.83768
Ganaye	Adamawa	2018	9	230243	226107	173598	184415	203600	40720	2200	0	0	0.0108055	0	0
Ganaye	Adamawa	2018	10	230787	226640	174007	184850	204100	40820	2100	0	0	0.0102891	0	0
Ganaye	Adamawa	2018	11	231352	227196	174436	185306	204600	40920	2100	0	0	0.0102639	0	0
Ganaye	Adamawa	2018	12	231908	227742	174856	185752	205100	41020	2100	0	0	0.0102389	0	0
Ganaye	Adamawa	2019	1	232486	228310	175296	186219	205600	41120	2100	0	100	0.010214	0	4.86381
Ganaye	Adamawa	2015	5	219870	216114	168461	178283	195700	39140	11700	0	-3100	0.0597854	0	-158.406
Ganaye	Adamawa	2019	2	233106	228919	175779	186731	206100	41220	2200	0	0	0.0106744	0	0
Ganaye	Adamawa	2019	3	233706	229510	176246	187227	206700	41340	2200	0	0	0.0106434	0	0
Ganaye	Adamawa	2019	4	234318	230112	176725	187734	207200	41440	2300	0	100	0.0111004	0	4.82625
Ganaye	Adamawa	2019	5	234942	230725	177210	188249	207800	41560	2300	0	-100	0.0110683	0	-4.81232
Ganaye	Adamawa	2019	6	235377	231150	177506	188572	208200	41640	2200	0	-100	0.0105668	0	-4.80307
Ganaye	Adamawa	2019	7	235833	231595	177818	188911	208500	41700	2000	0	0	0.00959233	0	0
Ganaye	Adamawa	2019	8	236420	232173	178265	189386	209100	41820	2100	0	0	0.010043	0	0
Ganaye	Adamawa	2019	9	237029	232771	178729	189878	209600	41920	2100	0	0	0.0100191	0	0
Ganaye	Adamawa	2019	10	237630	233362	179189	190364	210100	42020	2100	0	0	0.00999524	0	0
Ganaye	Adamawa	2019	11	238211	233933	179630	190832	210700	42140	2100	0	0	0.00996678	0	0
Ganaye	Adamawa	2015	6	217302	213537	165770	175617	193100	38620	8600	0	-3100	0.0445365	0	-160.539
Ganaye	Adamawa	2019	12	238795	234506	180072	191301	211200	42240	2100	0	0	0.00994318	0	0
Ganaye	Adamawa	2020	1	239379	235080	180515	191771	211700	42340	2100	0	0	0.0099197	0	0
Ganaye	Adamawa	2020	2	239965	235656	180959	192242	212200	42440	2100	0	0	0.00989632	0	0
Ganaye	Adamawa	2020	3	240553	236233	181404	192715	212700	42540	2100	0	0	0.00987306	0	0
Ganaye	Adamawa	2020	4	241142	236811	181850	193188	213200	42640	2100	0	0	0.00984991	0	0
Ganaye	Adamawa	2020	5	241732	237391	182298	193663	213800	42760	2100	0	0	0.00982226	0	0
Ganaye	Adamawa	2020	6	242324	237972	182746	194139	214300	42860	2100	0	0	0.00979935	0	0
Ganaye	Adamawa	2020	7	242917	238555	183195	194616	214800	42960	2100	0	0	0.00977654	0	0
Ganaye	Adamawa	2020	8	243511	239139	183646	195094	215300	43060	2100	0	0	0.00975383	0	0
Ganaye	Adamawa	2020	9	244108	239725	184098	195573	215900	43180	2100	0	0	0.00972673	0	0
Ganaye	Adamawa	2015	7	214715	210942	163065	172934	190400	38080	5500	0	-3100	0.0288866	0	-162.815
Ganaye	Adamawa	2020	10	244705	240311	184550	196053	216400	43280	2100	0	0	0.00970425	0	0
Ganaye	Adamawa	2020	11	245304	240900	185004	196535	216900	43380	2100	0	0	0.00968188	0	0
Ganaye	Adamawa	2020	12	245904	241490	185459	197018	217500	43500	2100	0	0	0.00965517	0	0
Ganaye	Adamawa	2015	8	212160	208377	160386	170280	187800	37560	2400	0	0	0.0127796	0	0
Ganaye	Adamawa	2015	9	212695	208903	160802	170718	188300	37660	2400	0	0	0.0127456	0	0
Geidam	Yobe	2015	1	187877	197296	210126	170131	191400	38280	21500	12600	4900	0.11233	658.307	256.008
Geidam	Yobe	2015	10	192374	201787	215686	174563	196100	39220	16500	1800	2100	0.0841407	91.7899	107.088
Geidam	Yobe	2015	11	193312	202852	216520	175305	197000	39400	18600	1800	2100	0.0944162	91.3706	106.599
Geidam	Yobe	2015	12	194247	203915	217350	176041	197900	39580	20700	4800	5000	0.104598	242.547	252.653
Geidam	Yobe	2016	1	195102	204899	218095	176693	198700	39740	25700	-2500	-3000	0.129341	-125.818	-150.981
Geidam	Yobe	2016	2	195218	205041	218283	176759	198800	39760	22800	-1400	-1800	0.114688	-70.4225	-90.5433
Geidam	Yobe	2016	3	195505	205356	218642	176997	199100	39820	21000	-1400	-1700	0.105475	-70.3164	-85.3842
Geidam	Yobe	2016	4	195805	205682	219014	177247	199400	39880	19300	0	0	0.0967904	0	0
Geidam	Yobe	2016	5	196326	206230	219607	177718	200000	40000	19200	0	0	0.096	0	0
Geidam	Yobe	2016	6	196848	206780	220202	178190	200500	40100	19200	-200	-700	0.0957606	-9.97506	-34.9127
Geidam	Yobe	2016	7	196943	206902	220369	178234	200600	40120	18500	-200	-700	0.0922233	-9.97009	-34.8953
Geidam	Yobe	2015	2	180868	190615	202662	162637	184200	36840	26300	-7200	-1500	0.14278	-390.879	-81.4332
Geidam	Yobe	2016	8	197059	207046	220558	178300	200700	40140	17800	-300	600	0.0886896	-14.9477	29.8954
Geidam	Yobe	2016	9	198527	208541	222100	179718	202200	40440	18400	-200	600	0.090999	-9.8912	29.6736
Geidam	Yobe	2016	10	199977	210019	223623	181117	203700	40740	19000	-700	800	0.0932744	-34.3643	39.2734
Geidam	Yobe	2016	11	202078	212148	225798	183167	205800	41160	19800	-700	800	0.0962099	-34.0136	38.8727
Geidam	Yobe	2016	12	204172	214269	227965	185210	207900	41580	20600	1700	1400	0.0990861	81.7701	67.3401
Geidam	Yobe	2017	1	204567	214692	228434	185554	208300	41660	22100	600	500	0.106097	28.8046	24.0038
Geidam	Yobe	2017	2	205034	215187	228975	185969	208800	41760	22600	700	500	0.108238	33.5249	23.9464
Geidam	Yobe	2017	3	205472	215654	229489	186356	209200	41840	23100	-1900	-2000	0.110421	-90.8222	-95.6023
Geidam	Yobe	2017	4	205983	216192	230074	186815	209800	41960	21100	-1900	-2000	0.100572	-90.5624	-95.3289
Geidam	Yobe	2017	5	206505	216743	230671	187286	210300	42060	19100	1900	-700	0.0908226	90.3471	-33.2858
Geidam	Yobe	2015	3	187269	197344	208604	168550	190400	38080	24800	-7200	-1500	0.130252	-378.151	-78.7815
Geidam	Yobe	2017	6	204559	214825	228800	185288	208400	41680	18400	700	1800	0.0882917	33.5893	86.3724
Geidam	Yobe	2017	7	206275	216569	230592	186952	210100	42020	20200	700	1800	0.0961447	33.3175	85.6735
Geidam	Yobe	2017	8	208003	218326	232395	188628	211800	42360	22000	-300	-200	0.103872	-14.1643	-9.44287
Geidam	Yobe	2017	9	208733	219084	233200	189305	212600	42520	21800	-400	-200	0.10254	-18.8147	-9.40734
Geidam	Yobe	2017	10	209484	219864	234028	190004	213300	42660	21600	-200	-300	0.101266	-9.37647	-14.0647
Geidam	Yobe	2017	11	209967	220376	234587	190434	213800	42760	21200	-200	-300	0.0991581	-9.35454	-14.0318
Geidam	Yobe	2017	12	210463	220900	235159	190877	214300	42860	20900	-300	-200	0.0975268	-13.9991	-9.33271
Geidam	Yobe	2018	1	211140	221605	235912	191501	215000	43000	20700	-300	-200	0.0962791	-13.9535	-9.30233
Geidam	Yobe	2018	2	211798	222293	236648	192107	215700	43140	20400	300	200	0.0945758	13.9082	9.27214
Geidam	Yobe	2018	3	212299	222823	237226	192554	216200	43240	20600	300	200	0.0952821	13.876	9.25069
Geidam	Yobe	2015	4	193693	204096	214573	174490	196700	39340	23300	-3900	-3700	0.118454	-198.271	-188.104
Geidam	Yobe	2018	4	212782	223335	237786	192983	216700	43340	20800	300	200	0.0959852	13.844	9.22935
Geidam	Yobe	2018	5	213286	223868	238368	193434	217200	43440	20900	-200	-400	0.0962247	-9.2081	-18.4162
Geidam	Yobe	2018	6	213673	224284	238832	193767	217600	43520	20500	-200	-400	0.0942096	-9.19118	-18.3824
Geidam	Yobe	2018	7	214181	224821	239418	194221	218200	43640	20100	-200	-400	0.0921173	-9.1659	-18.3318
Geidam	Yobe	2018	8	214721	225391	240037	194707	218700	43740	19800	-1700	-2300	0.090535	-77.7321	-105.167
Geidam	Yobe	2018	9	214813	225512	240207	194745	218800	43760	17500	400	500	0.0799817	18.2815	22.8519
Geidam	Yobe	2018	10	215647	226376	241120	195524	219700	43940	18000	400	600	0.0819299	18.2066	27.31
Geidam	Yobe	2018	11	216473	227231	242025	196296	220500	44100	18600	400	600	0.0843537	18.1406	27.2109
Geidam	Yobe	2018	12	217310	228099	242941	197079	221400	44280	19100	-100	0	0.0862692	-4.51671	0
Geidam	Yobe	2019	1	218080	228899	243790	197793	222100	44420	19100	100	200	0.0859973	4.50248	9.00495
Geidam	Yobe	2015	5	194044	203785	216206	175817	197500	39500	19600	-3900	-3700	0.0992405	-197.468	-187.342
Geidam	Yobe	2019	2	218832	229680	244622	198490	222900	44580	19300	100	200	0.0865859	4.48632	8.97263
Geidam	Yobe	2019	3	219565	230444	245435	199168	223700	44740	19400	100	200	0.0867233	4.47027	8.94055
Geidam	Yobe	2019	4	220321	231229	246271	199868	224400	44880	19600	100	200	0.087344	4.45633	8.91266
Geidam	Yobe	2019	5	221058	231997	247088	200550	225200	45040	19700	-200	-300	0.0874778	-8.88099	-13.3215
Geidam	Yobe	2019	6	221677	232646	247788	201114	225800	45160	19500	-200	-300	0.0863596	-8.8574	-13.2861
Geidam	Yobe	2019	7	222289	233288	248480	201669	226400	45280	19200	1400	1300	0.0848057	61.8375	57.4205
Geidam	Yobe	2019	8	222902	233932	249174	202227	227100	45420	20500	1400	1300	0.0902686	61.6469	57.2435
Geidam	Yobe	2019	9	223527	234588	249881	202796	227700	45540	21800	1400	1300	0.09574	61.4844	57.0927
Geidam	Yobe	2019	10	224144	235235	250580	203356	228300	45660	23100	0	0	0.101183	0	0
Geidam	Yobe	2019	11	224823	235945	251340	203979	229000	45800	23100	0	0	0.100873	0	0
Geidam	Yobe	2015	6	194379	203457	217826	177131	198200	39640	15800	600	-600	0.0797175	30.2725	-30.2725
Geidam	Yobe	2019	12	225504	236657	252104	204604	229700	45940	23100	0	0	0.100566	0	0
Geidam	Yobe	2020	1	226188	237371	252869	205230	230400	46080	23100	0	0	0.10026	0	0
Geidam	Yobe	2020	2	226873	238087	253636	205858	231100	46220	23100	0	0	0.0999567	0	0
Geidam	Yobe	2020	3	227560	238806	254406	206488	231800	46360	23100	0	0	0.0996549	0	0
Geidam	Yobe	2020	4	228249	239526	255178	207120	232500	46500	23100	0	0	0.0993548	0	0
Geidam	Yobe	2020	5	228940	240248	255953	207753	233200	46640	23100	0	0	0.0990566	0	0
Geidam	Yobe	2020	6	229633	240973	256729	208389	233900	46780	23100	0	0	0.0987602	0	0
Geidam	Yobe	2020	7	230328	241699	257508	209026	234600	46920	23100	0	0	0.0984655	0	0
Geidam	Yobe	2020	8	231026	242428	258289	209665	235400	47080	23100	0	0	0.0981308	0	0
Geidam	Yobe	2020	9	231725	243159	259072	210307	236100	47220	23100	0	0	0.0978399	0	0
Geidam	Yobe	2015	7	193784	202902	217270	176455	197600	39520	15300	600	-600	0.0774291	30.3644	-30.3644
Geidam	Yobe	2020	10	232426	243892	259858	210949	236800	47360	23100	0	0	0.0975507	0	0
Geidam	Yobe	2020	11	233129	244627	260646	211594	237500	47500	23100	0	0	0.0972632	0	0
Geidam	Yobe	2020	12	233835	245365	261436	212241	238200	47640	23100	0	0	0.0969773	0	0
Geidam	Yobe	2015	8	193210	202368	216737	175797	197000	39400	14700	2000	900	0.0746193	101.523	45.6853
Geidam	Yobe	2015	9	192811	202097	216230	175200	196600	39320	15600	2000	900	0.0793489	101.729	45.7782
Gireri	Adamawa	2015	1	207582	196664	200061	188549	198200	39640	35600	100	6400	0.179617	5.04541	322.906
Gireri	Adamawa	2015	10	196111	184951	188429	177206	186700	37340	20700	700	900	0.110873	37.4933	48.2057
Gireri	Adamawa	2015	11	196588	185400	189223	177929	187300	37460	21600	700	900	0.115323	37.3732	48.0513
Gireri	Adamawa	2015	12	197085	185869	190035	178670	187900	37580	22600	700	13100	0.120277	37.2539	697.179
Gireri	Adamawa	2016	1	210286	199042	202631	190802	200700	40140	35600	-500	-12000	0.177379	-24.9128	-597.907
Gireri	Adamawa	2016	2	198773	187503	191927	180247	189600	37920	23600	-600	6400	0.124473	-31.6456	337.553
Gireri	Adamawa	2016	3	206412	195114	199163	187203	197000	39400	30000	-600	6400	0.152284	-30.4569	324.873
Gireri	Adamawa	2016	4	214052	202726	206401	194162	204300	40860	36400	-600	2400	0.178169	-29.3686	117.474
Gireri	Adamawa	2016	5	217559	206205	209682	197341	207700	41540	38800	-600	2400	0.186808	-28.8878	115.551
Gireri	Adamawa	2016	6	221067	209685	212969	200523	211100	42220	41200	0	700	0.195168	0	33.1596
Gireri	Adamawa	2016	7	222266	210856	214090	201593	212200	42440	41900	0	700	0.197455	0	32.9877
Gireri	Adamawa	2015	2	216298	205357	204134	193917	204900	40980	42000	0	3600	0.204978	0	175.695
Gireri	Adamawa	2016	8	223486	212048	215227	202681	213400	42680	42700	0	-100	0.200094	0	-4.68604
Gireri	Adamawa	2016	9	223787	212321	215525	202955	213600	42720	42500	0	-100	0.19897	0	-4.68165
Gireri	Adamawa	2016	10	224079	212585	215815	203221	213900	42780	42400	0	-2900	0.198223	0	-135.577
Gireri	Adamawa	2016	11	221442	209920	213423	200892	211400	42280	39500	0	-2900	0.18685	0	-137.181
Gireri	Adamawa	2016	12	218817	207266	211043	198575	208900	41780	36500	0	-1300	0.174725	0	-62.2307
Gireri	Adamawa	2017	1	217942	206363	210265	197808	208100	41620	35300	0	-1400	0.16963	0	-67.2753
Gireri	Adamawa	2017	2	216868	205262	209305	196865	207100	41420	33800	0	-1400	0.163206	0	-67.6002
Gireri	Adamawa	2017	3	215806	204171	208355	195931	206100	41220	32400	0	-300	0.157205	0	-14.556
Gireri	Adamawa	2017	4	215934	204271	208497	196053	206200	41240	32100	0	-300	0.155674	0	-14.549
Gireri	Adamawa	2017	5	216074	204382	208648	196185	206300	41260	31800	0	-1300	0.154144	0	-63.015
Gireri	Adamawa	2015	3	220045	209077	208518	198100	208900	41780	45600	0	3600	0.218286	0	172.331
Gireri	Adamawa	2017	6	215707	203988	206951	195050	205400	41080	30500	0	-200	0.148491	0	-9.7371
Gireri	Adamawa	2017	7	215678	203929	207642	195443	205700	41140	30300	0	-200	0.147302	0	-9.7229
Gireri	Adamawa	2017	8	215660	203881	208340	195842	205900	41180	30100	0	-100	0.146187	0	-4.85673
Gireri	Adamawa	2017	9	216014	204207	208688	196164	206300	41260	30000	0	-100	0.145419	0	-4.84731
Gireri	Adamawa	2017	10	216359	204523	209028	196479	206600	41320	29900	0	100	0.144724	0	4.84027
Gireri	Adamawa	2017	11	216895	205030	209546	196966	207100	41420	30000	0	100	0.144858	0	4.82859
Gireri	Adamawa	2017	12	217422	205528	210055	197445	207600	41520	30000	0	400	0.144509	0	19.2678
Gireri	Adamawa	2018	1	218337	206414	210785	198184	208400	41680	30400	-100	300	0.145873	-4.79846	14.3954
Gireri	Adamawa	2018	2	219243	207291	211506	198914	209200	41840	30700	0	-100	0.14675	0	-4.78011
Gireri	Adamawa	2018	3	219637	207655	211982	199323	209600	41920	30700	-100	-100	0.146469	-4.77099	-4.77099
Gireri	Adamawa	2015	4	223812	212817	212918	202300	213000	42600	49300	0	-12100	0.231455	0	-568.075
Gireri	Adamawa	2018	4	220011	208000	212440	199715	210000	42000	30500	-100	-100	0.145238	-4.7619	-4.7619
Gireri	Adamawa	2018	5	220397	208356	212910	200117	210400	42080	30400	-100	-500	0.144487	-4.75285	-23.7643
Gireri	Adamawa	2018	6	220441	208371	212977	200168	210500	42100	30000	-100	-100	0.142518	-4.75059	-4.75059
Gireri	Adamawa	2018	7	220916	208816	213439	200601	210900	42180	29900	-100	0	0.141773	-4.74158	0
Gireri	Adamawa	2018	8	221402	209273	213912	201044	211400	42280	29900	0	200	0.141438	0	9.46074
Gireri	Adamawa	2018	9	222119	209961	214596	201692	212100	42420	30100	0	-200	0.141914	0	-9.42951
Gireri	Adamawa	2018	10	222595	210407	214596	201853	212400	42480	29900	0	-200	0.140772	0	-9.4162
Gireri	Adamawa	2018	11	223072	210855	214598	202015	212600	42520	29700	0	-200	0.139699	0	-9.40734
Gireri	Adamawa	2018	12	223560	211314	214609	202186	212900	42580	29600	0	0	0.139032	0	0
Gireri	Adamawa	2019	1	224032	211756	215069	202617	213400	42680	29600	0	-600	0.138707	0	-28.1162
Gireri	Adamawa	2015	5	211521	200498	201833	191216	201300	40260	37200	0	-12100	0.184799	0	-601.093
Gireri	Adamawa	2019	2	223735	211428	215169	202569	213200	42640	29000	0	-600	0.136023	0	-28.1426
Gireri	Adamawa	2019	3	223439	211101	215275	202525	213100	42620	28400	0	-600	0.133271	0	-28.1558
Gireri	Adamawa	2019	4	223143	210775	215378	202480	212900	42580	27800	0	-600	0.130578	0	-28.1822
Gireri	Adamawa	2019	5	222849	210451	215485	202438	212800	42560	27200	400	2100	0.12782	18.797	98.6842
Gireri	Adamawa	2019	6	225057	212628	217535	204406	214900	42980	29200	400	2100	0.135877	18.6133	97.7199
Gireri	Adamawa	2019	7	227266	214807	219585	206375	217000	43400	31300	-300	0	0.14424	-13.8249	0
Gireri	Adamawa	2019	8	227996	215506	220285	207037	217700	43540	31200	-300	0	0.143316	-13.7804	0
Gireri	Adamawa	2019	9	228747	216227	221001	207715	218400	43680	31200	-300	0	0.142857	-13.7363	0
Gireri	Adamawa	2019	10	229479	216929	221704	208379	219100	43820	31200	0	0	0.142401	0	0
Gireri	Adamawa	2019	11	229963	217381	222175	208820	219600	43920	31200	0	0	0.142077	0	0
Gireri	Adamawa	2015	6	199231	188181	190749	180131	189600	37920	25100	0	400	0.132384	0	21.097
Gireri	Adamawa	2019	12	230447	217835	222647	209262	220000	44000	31200	0	0	0.141818	0	0
Gireri	Adamawa	2020	1	230933	218290	223120	209705	220500	44100	31200	0	0	0.141497	0	0
Gireri	Adamawa	2020	2	231420	218746	223595	210149	221000	44200	31200	0	0	0.141176	0	0
Gireri	Adamawa	2020	3	231908	219203	224070	210594	221400	44280	31200	0	0	0.140921	0	0
Gireri	Adamawa	2020	4	232398	219662	224547	211040	221900	44380	31200	0	0	0.140604	0	0
Gireri	Adamawa	2020	5	232888	220121	225024	211488	222400	44480	31200	0	0	0.140288	0	0
Gireri	Adamawa	2020	6	233380	220581	225503	211936	222900	44580	31200	0	0	0.139973	0	0
Gireri	Adamawa	2020	7	233873	221043	225984	212386	223300	44660	31200	0	0	0.139722	0	0
Gireri	Adamawa	2020	8	234367	221506	226465	212836	223800	44760	31200	0	0	0.13941	0	0
Gireri	Adamawa	2020	9	234862	221970	226947	213288	224300	44860	31200	0	0	0.139099	0	0
Gireri	Adamawa	2015	7	199972	188894	191835	180916	190400	38080	25600	0	400	0.134454	0	21.0084
Gireri	Adamawa	2020	10	235359	222435	227431	213741	224700	44940	31200	0	0	0.138852	0	0
Gireri	Adamawa	2020	11	235856	222901	227916	214195	225200	45040	31200	0	0	0.138544	0	0
Gireri	Adamawa	2020	12	236355	223368	228402	214650	225700	45140	31200	0	0	0.138237	0	0
Gireri	Adamawa	2015	8	200684	189578	192897	181673	191200	38240	26000	0	-2600	0.135983	0	-135.983
Gireri	Adamawa	2015	9	198402	187269	190664	179442	188900	37780	23400	0	-2600	0.123875	0	-137.639
Gombi	Adamawa	2015	1	256368	180899	171888	173765	195700	39140	3800	800	2900	0.0194175	40.8789	148.186
Gombi	Adamawa	2015	10	262629	185500	176417	178310	200700	40140	3300	1100	-200	0.0164425	54.8082	-9.96512
Gombi	Adamawa	2015	11	261960	184644	175552	177450	199900	39980	3100	1100	-200	0.0155078	55.0275	-10.005
Gombi	Adamawa	2015	12	261323	183820	174717	176621	199100	39820	2900	1500	2300	0.0145655	75.339	115.52
Gombi	Adamawa	2016	1	262969	185279	175763	177754	200400	40080	5200	300	-1500	0.0259481	14.9701	-74.8503
Gombi	Adamawa	2016	2	261810	183918	174566	176549	199200	39840	3800	100	-700	0.0190763	5.02008	-35.1406
Gombi	Adamawa	2016	3	261676	183579	174351	176311	199000	39800	3100	100	-700	0.0155779	5.02513	-35.1759
Gombi	Adamawa	2016	4	261520	183220	174115	176052	198700	39740	2400	-300	-100	0.0120785	-15.0981	-5.03271
Gombi	Adamawa	2016	5	262338	183856	174703	176651	199400	39880	2300	-200	-100	0.0115346	-10.0301	-5.01505
Gombi	Adamawa	2016	6	263151	184484	175288	177246	200000	40000	2200	0	300	0.011	0	15
Gombi	Adamawa	2016	7	264206	185370	175936	177951	200900	40180	2500	0	300	0.012444	0	14.9328
Gombi	Adamawa	2015	2	259134	183483	174243	176075	198200	39640	6700	-800	900	0.0338042	-40.3633	45.4087
Gombi	Adamawa	2016	8	265285	186277	176605	178677	201700	40340	2900	0	400	0.0143778	0	19.8314
Gombi	Adamawa	2016	9	266392	187209	177340	179459	202600	40520	3200	0	400	0.0157947	0	19.7433
Gombi	Adamawa	2016	10	267513	188153	178088	180255	203500	40700	3600	0	-200	0.0176904	0	-9.82801
Gombi	Adamawa	2016	11	267904	188349	178570	180630	203900	40780	3400	0	-200	0.0166748	0	-9.80873
Gombi	Adamawa	2016	12	268296	188547	179054	181006	204200	40840	3300	0	0	0.0161606	0	0
Gombi	Adamawa	2017	1	269196	189242	179264	181406	204800	40960	3300	0	-100	0.0161133	0	-4.88281
Gombi	Adamawa	2017	2	269812	189652	179712	181849	205300	41060	3200	0	-100	0.0155869	0	-4.87092
Gombi	Adamawa	2017	3	270439	190073	180167	182300	205700	41140	3200	0	0	0.0155566	0	0
Gombi	Adamawa	2017	4	271063	190498	180591	182725	206200	41240	3100	0	0	0.0150339	0	0
Gombi	Adamawa	2017	5	271708	190945	181035	183170	206700	41340	3100	0	-100	0.0149976	0	-4.83793
Gombi	Adamawa	2015	3	261502	185667	176376	178225	200400	40080	7600	-800	900	0.0379242	-39.9202	44.9102
Gombi	Adamawa	2017	6	272259	191283	181422	183549	207100	41420	3000	0	-100	0.0144858	0	-4.82859
Gombi	Adamawa	2017	7	272881	191704	181850	183975	207600	41520	3000	0	0	0.0144509	0	0
Gombi	Adamawa	2017	8	273505	192126	182283	184406	208100	41620	2900	0	300	0.0139356	0	14.4161
Gombi	Adamawa	2017	9	274571	192998	182948	185126	208900	41780	3200	0	300	0.0153183	0	14.3609
Gombi	Adamawa	2017	10	275648	193882	183625	185857	209800	41960	3500	100	0	0.0166826	4.76644	0
Gombi	Adamawa	2017	11	276272	194311	184030	186267	210200	42040	3500	0	0	0.0166508	0	0
Gombi	Adamawa	2017	12	276936	194782	184470	186714	210700	42140	3500	200	0	0.0166113	9.49217	0
Gombi	Adamawa	2018	1	277453	195103	184770	187017	211100	42220	3500	200	0	0.0165798	9.47418	0
Gombi	Adamawa	2018	2	277962	195416	185060	187310	211400	42280	3500	-100	0	0.0165563	-4.73037	0
Gombi	Adamawa	2018	3	278751	196009	185606	187866	212100	42420	3600	0	100	0.0169731	0	4.71476
Gombi	Adamawa	2015	4	263891	187873	178530	180396	202700	40540	8600	-400	-2100	0.0424272	-19.7336	-103.601
Gombi	Adamawa	2018	4	279552	196613	186159	188429	212700	42540	3600	0	0	0.0169252	0	0
Gombi	Adamawa	2018	5	280335	197199	186693	188974	213300	42660	3600	0	0	0.0168776	0	0
Gombi	Adamawa	2018	6	281050	197716	187173	189462	213900	42780	3700	0	0	0.0172978	0	0
Gombi	Adamawa	2018	7	281786	198254	187667	189966	214400	42880	3700	0	0	0.0172575	0	0
Gombi	Adamawa	2018	8	282514	198783	188152	190462	215000	43000	3700	-200	0	0.0172093	-9.30233	0
Gombi	Adamawa	2018	9	283483	199553	188873	191191	215800	43160	3800	0	-200	0.0176089	0	-9.26784
Gombi	Adamawa	2018	10	283967	199838	189243	191534	216100	43220	3600	0	-200	0.016659	0	-9.25497
Gombi	Adamawa	2018	11	284463	200134	189624	191888	216500	43300	3500	0	-200	0.0161663	0	-9.23788
Gombi	Adamawa	2018	12	284941	200410	189991	192226	216900	43380	3300	0	0	0.0152144	0	0
Gombi	Adamawa	2019	1	285644	200908	190466	192706	217400	43480	3300	0	0	0.0151794	0	0
Gombi	Adamawa	2015	5	262805	186602	177365	179238	201500	40300	6500	-400	-2100	0.0322581	-19.8511	-104.218
Gombi	Adamawa	2019	2	286348	201407	190942	193187	218000	43600	3300	0	0	0.0151376	0	0
Gombi	Adamawa	2019	3	287051	201907	191419	193668	218500	43700	3300	0	0	0.015103	0	0
Gombi	Adamawa	2019	4	287748	202398	191892	194145	219000	43800	3300	0	0	0.0150685	0	0
Gombi	Adamawa	2019	5	288458	202901	192372	194630	219600	43920	3300	0	100	0.0150273	0	4.55373
Gombi	Adamawa	2019	6	289310	203557	192934	195212	220300	44060	3400	0	100	0.0154335	0	4.53926
Gombi	Adamawa	2019	7	290181	204232	193506	195807	220900	44180	3500	0	200	0.0158443	0	9.05387
Gombi	Adamawa	2019	8	291153	204996	194123	196463	221700	44340	3700	0	200	0.0166892	0	9.0212
Gombi	Adamawa	2019	9	292146	205781	194756	197136	222500	44500	4000	0	200	0.0179775	0	8.98876
Gombi	Adamawa	2019	10	293131	206557	195385	197805	223200	44640	4200	0	0	0.0188172	0	0
Gombi	Adamawa	2019	11	293851	207067	195872	198296	223800	44760	4200	0	0	0.0187668	0	0
Gombi	Adamawa	2015	6	261699	185312	176180	178060	200300	40060	4400	1300	-400	0.021967	64.9026	-19.97
Gombi	Adamawa	2019	12	294572	207578	196360	198789	224300	44860	4200	0	0	0.0187249	0	0
Gombi	Adamawa	2020	1	295295	208091	196849	199284	224900	44980	4200	0	0	0.018675	0	0
Gombi	Adamawa	2020	2	296020	208604	197340	199779	225400	45080	4200	0	0	0.0186335	0	0
Gombi	Adamawa	2020	3	296747	209119	197831	200276	226000	45200	4200	0	0	0.0185841	0	0
Gombi	Adamawa	2020	4	297475	209635	198324	200773	226600	45320	4200	0	0	0.0185349	0	0
Gombi	Adamawa	2020	5	298205	210153	198818	201272	227100	45420	4200	0	0	0.0184941	0	0
Gombi	Adamawa	2020	6	298937	210672	199313	201772	227700	45540	4200	0	0	0.0184453	0	0
Gombi	Adamawa	2020	7	299671	211192	199809	202274	228200	45640	4200	0	0	0.0184049	0	0
Gombi	Adamawa	2020	8	300406	211713	200307	202776	228800	45760	4200	0	0	0.0183566	0	0
Gombi	Adamawa	2020	9	301144	212235	200806	203280	229400	45880	4200	0	0	0.0183086	0	0
Gombi	Adamawa	2015	7	260565	183993	174894	176773	199100	39820	4000	1300	-400	0.0200904	65.2938	-20.0904
Gombi	Adamawa	2020	10	301883	212759	201305	203785	229900	45980	4200	0	0	0.0182688	0	0
Gombi	Adamawa	2020	11	302623	213284	201807	204291	230500	46100	4200	0	0	0.0182213	0	0
Gombi	Adamawa	2020	12	303366	213810	202309	204799	231100	46220	4200	0	0	0.018174	0	0
Gombi	Adamawa	2015	8	259432	182675	173607	175485	197800	39560	3600	-1100	-100	0.0182002	-55.6117	-5.05561
Gombi	Adamawa	2015	9	261020	184077	175000	176886	199200	39840	3400	-1100	-100	0.0170683	-55.2209	-5.02008
Gubio	Borno	2015	1	110719	113208	62743.8	60052.8	86700	17340	4800	-15100	-400	0.0553633	-1741.64	-46.1361
Gubio	Borno	2015	10	130724	133276	81512.2	78752.8	106100	21220	1200	4500	-400	0.0113101	424.128	-37.7003
Gubio	Borno	2015	11	126365	128924	77013.7	74246.5	101600	20320	800	4500	-400	0.00787402	442.913	-39.3701
Gubio	Borno	2015	12	122017	124583	72526.3	69751.4	97200	19440	400	14200	9000	0.00411523	1460.91	925.926
Gubio	Borno	2016	1	117401	119975	67770.2	64987.5	92500	18500	9400	600	-8500	0.101622	64.8649	-918.919
Gubio	Borno	2016	2	108896	111477	59125.3	56334.8	84000	16800	1000	8800	400	0.0119048	1047.62	47.619
Gubio	Borno	2016	3	101124	103712	51211.6	48413.4	76100	15220	1400	8800	500	0.0183968	1156.37	65.703
Gubio	Borno	2016	4	93342.4	95938.1	43289.2	40483.1	68300	13660	1900	-600	100	0.0278184	-87.8477	14.6413
Gubio	Borno	2016	5	94592.9	97195.9	44398	41584.1	69400	13880	1900	-600	100	0.0273775	-86.4553	14.4092
Gubio	Borno	2016	6	95845	98455.4	45508.1	42686.3	70600	14120	2000	-12300	1400	0.0283286	-1742.21	198.3
Gubio	Borno	2016	7	110169	112787	59689.4	56859.7	84900	16980	3400	-12300	1400	0.0400471	-1448.76	164.9
Gubio	Borno	2015	2	125946	128441	77834.4	75135.9	101800	20360	4400	-15000	-400	0.043222	-1473.48	-39.2927
Gubio	Borno	2016	8	124494	127119	73872	71034.3	99100	19820	4900	-100	0	0.049445	-10.0908	0
Gubio	Borno	2016	9	125161	127794	74395.8	71550.2	99700	19940	4900	-100	0	0.0491474	-10.0301	0
Gubio	Borno	2016	10	125840	128480	74930.9	72077.3	100300	20060	4900	500	600	0.0488534	49.8504	59.8205
Gubio	Borno	2016	11	126461	129108	75407.2	72545.7	100900	20180	5500	500	600	0.0545094	49.554	59.4648
Gubio	Borno	2016	12	127083	129737	75884.8	73015.3	101400	20280	6000	0	0	0.0591716	0	0
Gubio	Borno	2017	1	127766	130429	76423.6	73546.1	102000	20400	6100	100	200	0.0598039	9.80392	19.6078
Gubio	Borno	2017	2	128442	131112	76953.8	74068.2	102600	20520	6200	100	200	0.0604288	9.74659	19.4932
Gubio	Borno	2017	3	129129	131806	77495.2	74601.5	103300	20660	6400	-100	0	0.0619555	-9.68054	0
Gubio	Borno	2017	4	129818	132503	78037.9	75136.1	103900	20780	6400	0	0	0.0615977	0	0
Gubio	Borno	2017	5	130498	133191	78571.8	75661.9	104500	20900	6500	-300	-200	0.062201	-28.7081	-19.1388
Gubio	Borno	2015	3	141154	143656	92906.2	90200.1	117000	23400	4000	-15100	-400	0.034188	-1290.6	-34.188
Gubio	Borno	2017	6	131211	133911	79137.1	76219.1	105100	21020	6300	-300	-200	0.0599429	-28.5442	-19.0295
Gubio	Borno	2017	7	131885	134592	79663.6	76737.4	105700	21140	6000	-300	-200	0.0567644	-28.3822	-18.9215
Gubio	Borno	2017	8	132570	135286	80201.5	77267.1	106300	21260	5800	-300	-200	0.0545626	-28.222	-18.8147
Gubio	Borno	2017	9	133268	135991	80750.6	77808	107000	21400	5600	-300	-200	0.0523364	-28.0374	-18.6916
Gubio	Borno	2017	10	133957	136687	81291.1	78340.2	107600	21520	5400	-200	0	0.0501859	-18.5874	0
Gubio	Borno	2017	11	134717	137456	81902.8	78943.7	108300	21660	5400	-100	0	0.0498615	-9.23361	0
Gubio	Borno	2017	12	135460	138206	82495.9	79528.5	108900	21780	5300	-300	-200	0.0486685	-27.5482	-18.3655
Gubio	Borno	2018	1	136164	138918	83050.2	80074.5	109600	21920	5100	-300	-200	0.0465328	-27.3723	-18.2482
Gubio	Borno	2018	2	136870	139632	83605.9	80621.9	110200	22040	4800	0	100	0.0435572	0	9.07441
Gubio	Borno	2018	3	137558	140328	84142.9	81150.5	110800	22160	4900	0	100	0.0442238	0	9.02527
Gubio	Borno	2015	4	156383	158893	107999	105285	132100	26420	3600	4400	-400	0.0272521	333.081	-30.2801
Gubio	Borno	2018	4	138268	141045	84701.2	81700.5	111400	22280	5100	0	100	0.045781	0	8.97666
Gubio	Borno	2018	5	138969	141754	85250.9	82241.7	112100	22420	5200	-100	0	0.0463872	-8.92061	0
Gubio	Borno	2018	6	139682	142475	85811.9	82794.3	112700	22540	5100	0	0	0.0452529	0	0
Gubio	Borno	2018	7	140307	143108	86284.2	83258.2	113200	22640	5100	0	0	0.045053	0	0
Gubio	Borno	2018	8	140933	143742	86757.8	83723.3	113800	22760	5100	300	300	0.0448155	26.362	26.362
Gubio	Borno	2018	9	141562	144378	87232.8	84189.8	114300	22860	5400	100	100	0.0472441	8.74891	8.74891
Gubio	Borno	2018	10	142192	145016	87709.2	84657.7	114900	22980	5500	100	100	0.0478677	8.70322	8.70322
Gubio	Borno	2018	11	142824	145656	88186.9	85126.8	115400	23080	5600	100	100	0.0485269	8.66551	8.66551
Gubio	Borno	2018	12	143457	146298	88665.9	85597.3	116000	23200	5800	0	0	0.05	0	0
Gubio	Borno	2019	1	144093	146942	89146.3	86069.1	116600	23320	5800	100	100	0.0497427	8.57633	8.57633
Gubio	Borno	2015	5	152094	154611	103573	100852	127800	25560	3200	4400	-400	0.0250391	344.288	-31.2989
Gubio	Borno	2019	2	144730	147587	89628.1	86542.2	117100	23420	5900	100	100	0.0503843	8.53971	8.53971
Gubio	Borno	2019	3	145369	148234	90111.2	87016.7	117700	23540	5900	100	100	0.0501274	8.49618	8.49618
Gubio	Borno	2019	4	146010	148883	90595.7	87492.6	118200	23640	6000	100	100	0.0507614	8.46024	8.46024
Gubio	Borno	2019	5	146653	149534	91081.6	87969.7	118800	23760	6100	0	0	0.0513468	0	0
Gubio	Borno	2019	6	147297	150187	91568.8	88448.3	119400	23880	6100	0	0	0.0510888	0	0
Gubio	Borno	2019	7	147944	150841	92057.4	88928.1	119900	23980	6100	-700	-700	0.0508757	-58.382	-58.382
Gubio	Borno	2019	8	148592	151497	92547.4	89409.4	120500	24100	5400	-700	-700	0.0448133	-58.0913	-58.0913
Gubio	Borno	2019	9	149242	152156	93038.8	89892	121100	24220	4700	-700	-700	0.0388109	-57.8035	-57.8035
Gubio	Borno	2019	10	149894	152816	93531.6	90376	121700	24340	3900	0	0	0.032046	0	0
Gubio	Borno	2019	11	150548	153478	94025.8	90861.3	122200	24440	3900	0	0	0.0319149	0	0
Gubio	Borno	2015	6	147827	150351	99168.7	96439.8	123400	24680	2800	4500	-400	0.0226904	364.668	-32.4149
Gubio	Borno	2019	12	151203	154142	94521.4	91348.1	122800	24560	3900	0	0	0.031759	0	0
Gubio	Borno	2020	1	151861	154807	95018.4	91836.2	123400	24680	3900	0	0	0.0316045	0	0
Gubio	Borno	2020	2	152520	155475	95516.8	92325.6	124000	24800	3900	0	0	0.0314516	0	0
Gubio	Borno	2020	3	153181	156145	96016.6	92816.5	124500	24900	3900	0	0	0.0313253	0	0
Gubio	Borno	2020	4	153844	156816	96517.8	93308.8	125100	25020	3900	0	0	0.0311751	0	0
Gubio	Borno	2020	5	154509	157489	97020.5	93802.4	125700	25140	3900	0	0	0.0310263	0	0
Gubio	Borno	2020	6	155176	158164	97524.6	94297.5	126300	25260	3900	0	0	0.0308789	0	0
Gubio	Borno	2020	7	155845	158842	98030.1	94793.9	126900	25380	3900	0	0	0.0307329	0	0
Gubio	Borno	2020	8	156515	159521	98537	95291.8	127500	25500	3900	0	0	0.0305882	0	0
Gubio	Borno	2020	9	157188	160202	99045.4	95791.1	128100	25620	3900	0	0	0.030445	0	0
Gubio	Borno	2015	7	143541	146072	94745.2	92008.8	119100	23820	2400	4400	-400	0.0201511	369.437	-33.5852
Gubio	Borno	2020	10	157862	160885	99555.2	96291.8	128600	25720	3900	0	0	0.0303266	0	0
Gubio	Borno	2020	11	158538	161569	100066	96793.9	129200	25840	3900	0	0	0.0301858	0	0
Gubio	Borno	2020	12	159217	162256	100579	97297.4	129800	25960	3900	0	0	0.0300462	0	0
Gubio	Borno	2015	8	139267	141805	90333	87588.9	114700	22940	2000	4400	-400	0.0174368	383.609	-34.8736
Gubio	Borno	2015	9	134995	137540	85922	83170.2	110400	22080	1600	4400	-400	0.0144928	398.551	-36.2319
Gujba	Yobe	2015	1	109329	111573	142070	139464	125600	25120	14300	-6600	0	0.113854	-525.478	0
Gujba	Yobe	2015	10	97147.3	99451	130758	128083	113900	22780	14300	-7100	0	0.125549	-623.354	0
Gujba	Yobe	2015	11	104731	107042	138440	135757	121500	24300	14300	-7100	0	0.117695	-584.362	0
Gujba	Yobe	2015	12	112346	114664	146154	143463	129200	25840	14300	19800	0	0.110681	1532.51	0
Gujba	Yobe	2016	1	93003	95327	126909	124211	109900	21980	14300	-4500	1700	0.130118	-409.463	154.686
Gujba	Yobe	2016	2	99751.2	102082	133756	131050	116700	23340	16100	1200	1700	0.137961	102.828	145.673
Gujba	Yobe	2016	3	100771	103108	134875	132161	117700	23540	17800	1200	1700	0.151232	101.954	144.435
Gujba	Yobe	2016	4	101762	104106	135966	133243	118800	23760	19500	-10600	1700	0.164141	-892.256	143.098
Gujba	Yobe	2016	5	114645	116996	148948	146218	131700	26340	21200	-10600	1700	0.160972	-804.86	129.081
Gujba	Yobe	2016	6	127519	129877	161922	159184	144600	28920	23000	4500	1700	0.159059	311.203	117.566
Gujba	Yobe	2016	7	125305	127670	159808	157062	142500	28500	24700	4500	1700	0.173333	315.789	119.298
Gujba	Yobe	2015	2	116399	118650	149236	146623	132700	26540	14300	16300	0	0.107762	1228.33	0
Gujba	Yobe	2016	8	123082	125454	157686	154932	140300	28060	26400	-6800	-7000	0.188168	-484.676	-498.931
Gujba	Yobe	2016	9	123440	125819	158146	155384	140700	28140	19500	-6800	-7000	0.138593	-483.298	-497.512
Gujba	Yobe	2016	10	123851	126236	158657	155887	141200	28240	12500	-2300	100	0.0885269	-162.89	7.08215
Gujba	Yobe	2016	11	126792	129185	161700	158922	144100	28820	12600	-2400	100	0.0874393	-166.551	6.93963
Gujba	Yobe	2016	12	129746	132145	164755	161969	147200	29440	12700	10700	-100	0.0862772	726.902	-6.79348
Gujba	Yobe	2017	1	119470	121877	154582	151788	136900	27380	12600	-3700	4200	0.092038	-270.27	306.793
Gujba	Yobe	2017	2	127807	130220	163021	160218	145300	29060	16700	-3700	4100	0.114935	-254.646	282.175
Gujba	Yobe	2017	3	136134	138555	171452	168641	153700	30740	20900	-2600	-1000	0.135979	-169.161	-65.0618
Gujba	Yobe	2017	4	138244	140672	173664	170845	155900	31180	19900	-2600	-1000	0.127646	-166.774	-64.1437
Gujba	Yobe	2017	5	140365	142800	175888	173061	158000	31600	18900	6500	100	0.11962	411.392	6.32911
Gujba	Yobe	2015	3	100552	102809	133484	130863	116900	23380	14300	16400	0	0.122327	1402.91	0
Gujba	Yobe	2017	6	134527	136969	170154	167319	152200	30440	19000	2100	-100	0.124836	137.976	-6.5703
Gujba	Yobe	2017	7	132851	135300	168582	165738	150600	30120	18900	2100	-100	0.125498	139.442	-6.64011
Gujba	Yobe	2017	8	131197	133653	167032	164180	149000	29800	18800	300	500	0.126174	20.1342	33.557
Gujba	Yobe	2017	9	131964	134427	167903	165043	149800	29960	19300	300	500	0.128838	20.0267	33.3778
Gujba	Yobe	2017	10	132713	135183	168757	165888	150600	30120	19800	-3400	500	0.131474	-225.764	33.2005
Gujba	Yobe	2017	11	137123	139601	173272	170395	155100	31020	20300	-3400	500	0.130883	-219.213	32.2373
Gujba	Yobe	2017	12	141545	144030	177800	174914	159600	31920	20800	-2500	100	0.130326	-156.642	6.26566
Gujba	Yobe	2018	1	144688	147180	181049	178155	162800	32560	20900	-2500	100	0.128378	-153.563	6.14251
Gujba	Yobe	2018	2	147833	150333	184300	181398	166000	33200	21000	2900	1000	0.126506	174.699	60.241
Gujba	Yobe	2018	3	146510	149016	183083	180172	164700	32940	22000	2900	1000	0.133576	176.078	60.7165
Gujba	Yobe	2015	4	84695.1	86959	117724	115095	101100	20220	14300	-7300	0	0.141444	-722.057	0
Gujba	Yobe	2018	4	145188	147702	181868	178948	163400	32680	23100	2900	1000	0.141371	177.479	61.1995
Gujba	Yobe	2018	5	143888	146409	180674	177747	162200	32440	24100	20400	13300	0.148582	1257.71	819.975
Gujba	Yobe	2018	6	137359	139888	174253	171317	155700	31140	37400	600	2800	0.240206	38.5356	179.833
Gujba	Yobe	2018	7	140112	142648	177114	174169	158500	31700	40300	600	2900	0.254259	37.8549	182.965
Gujba	Yobe	2018	8	142917	145460	180026	177073	161400	32280	43100	-1900	200	0.267038	-117.72	12.3916
Gujba	Yobe	2018	9	145553	148104	182771	179809	164100	32820	43300	600	-5000	0.263863	36.5631	-304.692
Gujba	Yobe	2018	10	140441	142999	177767	174796	159000	31800	38200	600	-5000	0.240252	37.7358	-314.465
Gujba	Yobe	2018	11	135360	137926	172795	169816	154000	30800	33200	600	-5000	0.215584	38.961	-324.675
Gujba	Yobe	2018	12	130261	132835	167806	164818	148900	29780	28200	0	0	0.189389	0	0
Gujba	Yobe	2019	1	130824	133405	168478	165481	149500	29900	28200	-700	600	0.188629	-46.8227	40.1338
Gujba	Yobe	2015	5	92520.2	94790.7	125645	123009	109000	21800	14300	-7300	0	0.131193	-669.725	0
Gujba	Yobe	2019	2	132688	135277	170452	167447	151500	30300	28800	-600	600	0.190099	-39.604	39.604
Gujba	Yobe	2019	3	134534	137130	172408	169394	153400	30680	29400	-600	600	0.191656	-39.1134	39.1134
Gujba	Yobe	2019	4	136392	138996	174377	171353	155300	31060	30100	-600	600	0.193818	-38.6349	38.6349
Gujba	Yobe	2019	5	138231	140843	176327	173295	157200	31440	30700	800	800	0.195293	50.8906	50.8906
Gujba	Yobe	2019	6	138802	141421	177009	173968	157800	31560	31500	800	800	0.19962	50.6971	50.6971
Gujba	Yobe	2019	7	139355	141981	177673	174623	158400	31680	32200	-2400	800	0.203283	-151.515	50.5051
Gujba	Yobe	2019	8	143079	145713	181509	178450	162200	32440	33000	-2400	800	0.203453	-147.965	49.3218
Gujba	Yobe	2019	9	146815	149457	185357	182290	166000	33200	33700	-2400	800	0.203012	-144.578	48.1928
Gujba	Yobe	2019	10	150533	153183	189187	186111	169800	33960	34500	0	0	0.20318	0	0
Gujba	Yobe	2019	11	151113	153770	189879	186794	170400	34080	34500	0	0	0.202465	0	0
Gujba	Yobe	2015	6	100357	102634	133578	130934	116900	23380	14300	-9000	0	0.122327	-769.889	0
Gujba	Yobe	2019	12	151694	154358	190573	187479	171000	34200	34500	0	0	0.201754	0	0
Gujba	Yobe	2020	1	152276	154949	191270	188166	171700	34340	34500	0	0	0.200932	0	0
Gujba	Yobe	2020	2	152861	155541	191968	188855	172300	34460	34500	0	0	0.200232	0	0
Gujba	Yobe	2020	3	153447	156135	192668	189547	172900	34580	34500	0	0	0.199537	0	0
Gujba	Yobe	2020	4	154035	156731	193370	190240	173600	34720	34500	0	0	0.198733	0	0
Gujba	Yobe	2020	5	154624	157328	194075	190935	174200	34840	34500	0	0	0.198048	0	0
Gujba	Yobe	2020	6	155216	157928	194781	191632	174900	34980	34500	0	0	0.197256	0	0
Gujba	Yobe	2020	7	155809	158529	195489	192331	175500	35100	34500	0	0	0.196581	0	0
Gujba	Yobe	2020	8	156404	159131	196200	193033	176200	35240	34500	0	0	0.1958	0	0
Gujba	Yobe	2020	9	157000	159736	196912	193736	176800	35360	34500	0	0	0.195136	0	0
Gujba	Yobe	2015	7	109845	112128	143163	140512	126400	25280	14300	-9000	0	0.113133	-712.025	0
Gujba	Yobe	2020	10	157598	160342	197627	194441	177500	35500	34500	0	0	0.194366	0	0
Gujba	Yobe	2020	11	158198	160950	198344	195149	178200	35640	34500	0	0	0.193603	0	0
Gujba	Yobe	2020	12	158800	161560	199063	195858	178800	35760	34500	0	0	0.192953	0	0
Gujba	Yobe	2015	8	119334	121624	152750	150090	135900	27180	14300	11600	0	0.105224	853.569	0
Gujba	Yobe	2015	9	108225	110522	141738	139071	124900	24980	14300	11600	0	0.114492	928.743	0
Gulani	Yobe	2015	1	133989	109138	152378	152292	136900	27380	0	10200	0	0	745.069	0
Gulani	Yobe	2015	10	140272	114761	159150	159061	143300	28660	0	4600	0	0	321.005	0
Gulani	Yobe	2015	11	136143	110557	155075	154986	139200	27840	0	4600	0	0	330.46	0
Gulani	Yobe	2015	12	132025	106365	151013	150923	135100	27020	0	-1500	0	0	-111.029	0
Gulani	Yobe	2016	1	134028	108293	153071	152982	137100	27420	0	-1900	400	0	-138.585	29.1758
Gulani	Yobe	2016	2	136803	110993	155902	155812	139900	27980	400	-1100	400	0.00285919	-78.6276	28.5919
Gulani	Yobe	2016	3	138719	112834	157874	157784	141800	28360	700	-1000	400	0.00493653	-70.5219	28.2087
Gulani	Yobe	2016	4	140597	114636	159807	159717	143700	28740	1100	200	400	0.00765484	13.9179	27.8358
Gulani	Yobe	2016	5	141216	115179	160482	160392	144300	28860	1500	300	400	0.010395	20.79	27.72
Gulani	Yobe	2016	6	141777	115664	161099	161008	144900	28980	1800	-1200	400	0.0124224	-82.8157	27.6052
Gulani	Yobe	2016	7	143889	117700	163267	163176	147000	29400	2200	-1300	400	0.014966	-88.4354	27.2109
Gulani	Yobe	2015	2	124207	99283.6	142650	142563	127200	25440	0	2200	0	0	172.956	0
Gulani	Yobe	2016	8	146012	119747	165447	165356	149100	29820	2600	3500	-100	0.017438	234.742	-6.70691
Gulani	Yobe	2016	9	142857	116515	162349	162257	146000	29200	2400	3500	-100	0.0164384	239.726	-6.84932
Gulani	Yobe	2016	10	139713	113294	159262	159170	142900	28580	2300	-4600	500	0.0160952	-321.903	34.9895
Gulani	Yobe	2016	11	145381	118885	164987	164894	148500	29700	2800	-4600	500	0.0188552	-309.764	33.67
Gulani	Yobe	2016	12	151040	124467	170703	170610	154200	30840	3400	-3500	-1000	0.0220493	-226.978	-64.8508
Gulani	Yobe	2017	1	154011	127360	173731	173638	157200	31440	2400	800	400	0.0152672	50.8906	25.4453
Gulani	Yobe	2017	2	154133	127404	173911	173817	157300	31460	2800	800	400	0.0178004	50.8582	25.4291
Gulani	Yobe	2017	3	154266	127460	174102	174008	157500	31500	3300	400	-600	0.0209524	25.3968	-38.0952
Gulani	Yobe	2017	4	153801	126917	173695	173601	157000	31400	2700	400	-600	0.0171975	25.4777	-38.2166
Gulani	Yobe	2017	5	153308	126345	173259	173165	156500	31300	2100	-300	100	0.0134185	-19.1693	6.38978
Gulani	Yobe	2015	3	122427	97430.4	140923	140836	125400	25080	0	2200	0	0	175.439	0
Gulani	Yobe	2017	6	154226	127184	174235	174141	157400	31480	2300	-600	0	0.0146125	-38.1194	0
Gulani	Yobe	2017	7	155255	128135	175323	175229	158500	31700	2200	-500	-100	0.0138801	-31.5457	-6.30915
Gulani	Yobe	2017	8	156236	129037	176363	176268	159500	31900	2200	-900	0	0.0137931	-56.4263	0
Gulani	Yobe	2017	9	157688	130410	177874	177779	160900	32180	2200	-1000	0	0.0136731	-62.1504	0
Gulani	Yobe	2017	10	159162	131804	179406	179311	162400	32480	2200	-100	-100	0.0135468	-6.15764	-6.15764
Gulani	Yobe	2017	11	159688	132250	179991	179895	163000	32600	2100	-100	-100	0.0128834	-6.13497	-6.13497
Gulani	Yobe	2017	12	160225	132707	180587	180491	163500	32700	2000	500	200	0.0122324	30.581	12.2324
Gulani	Yobe	2018	1	160413	132815	180835	180739	163700	32740	2200	500	200	0.0134392	30.5437	12.2175
Gulani	Yobe	2018	2	160613	132934	181094	180998	163900	32780	2300	800	100	0.0140329	48.8103	6.10128
Gulani	Yobe	2018	3	160475	132715	181016	180919	163800	32760	2400	700	100	0.014652	42.735	6.10501
Gulani	Yobe	2015	4	120708	95638.4	139258	139171	123700	24740	0	400	0	0	32.3363	0
Gulani	Yobe	2018	4	160357	132517	180958	180861	163700	32740	2500	700	100	0.0152718	42.7611	6.10874
Gulani	Yobe	2018	5	160242	132320	180903	180806	163600	32720	2600	-1800	400	0.0158924	-110.024	24.4499
Gulani	Yobe	2018	6	163018	135015	183739	183642	166400	33280	3100	300	0	0.0186298	18.0288	0
Gulani	Yobe	2018	7	163206	135121	183987	183889	166600	33320	3000	300	0	0.0180072	18.0072	0
Gulani	Yobe	2018	8	163405	135238	184247	184149	166800	33360	3000	1000	100	0.0179856	59.952	5.9952
Gulani	Yobe	2018	9	163015	134766	183918	183820	166400	33280	3100	0	-100	0.0186298	0	-6.00962
Gulani	Yobe	2018	10	163417	135086	184382	184283	166800	33360	3000	0	-100	0.0179856	0	-5.9952
Gulani	Yobe	2018	11	163821	135407	184846	184748	167200	33440	2900	0	-100	0.0173445	0	-5.98086
Gulani	Yobe	2018	12	164227	135730	185313	185214	167600	33520	2800	0	0	0.0167064	0	0
Gulani	Yobe	2019	1	164773	136193	185921	185822	168200	33640	2800	-400	0	0.0166468	-23.7812	0
Gulani	Yobe	2015	5	120760	95617.6	139365	139277	123800	24760	0	400	0	0	32.3102	0
Gulani	Yobe	2019	2	165762	137098	186972	186872	169200	33840	2800	-400	0	0.0165485	-23.6407	0
Gulani	Yobe	2019	3	166752	138005	188023	187923	170200	34040	2800	-400	0	0.0164512	-23.5018	0
Gulani	Yobe	2019	4	167753	138923	189087	188987	171200	34240	2900	-400	0	0.0169393	-23.3645	0
Gulani	Yobe	2019	5	168727	139812	190122	190022	172200	34440	2900	200	-100	0.0168409	11.6144	-5.8072
Gulani	Yobe	2019	6	168931	139932	190390	190289	172400	34480	2800	200	-100	0.0162413	11.6009	-5.80046
Gulani	Yobe	2019	7	169138	140054	190658	190557	172600	34520	2700	1200	-100	0.0156431	69.5249	-5.79374
Gulani	Yobe	2019	8	168396	139227	189979	189878	171900	34380	2600	1200	-100	0.0151251	69.808	-5.81734
Gulani	Yobe	2019	9	167655	138401	189302	189200	171100	34220	2500	1200	-100	0.0146113	70.1344	-5.84454
Gulani	Yobe	2019	10	166896	137557	188606	188504	170400	34080	2400	0	0	0.0140845	0	0
Gulani	Yobe	2019	11	167449	138024	189222	189119	171000	34200	2400	0	0	0.0140351	0	0
Gulani	Yobe	2015	6	120784	95567.9	139443	139355	123800	24760	0	0	0	0	0	0
Gulani	Yobe	2019	12	168003	138493	189840	189737	171500	34300	2400	0	0	0.0139942	0	0
Gulani	Yobe	2020	1	168559	138963	190459	190356	172100	34420	2400	0	0	0.0139454	0	0
Gulani	Yobe	2020	2	169117	139434	191081	190977	172700	34540	2400	0	0	0.0138969	0	0
Gulani	Yobe	2020	3	169676	139907	191704	191600	173200	34640	2400	0	0	0.0138568	0	0
Gulani	Yobe	2020	4	170237	140381	192329	192225	173800	34760	2400	0	0	0.013809	0	0
Gulani	Yobe	2020	5	170799	140856	192956	192852	174400	34880	2400	0	0	0.0137615	0	0
Gulani	Yobe	2020	6	171363	141333	193585	193480	174900	34980	2400	0	0	0.0137221	0	0
Gulani	Yobe	2020	7	171929	141811	194215	194111	175500	35100	2400	0	0	0.0136752	0	0
Gulani	Yobe	2020	8	172497	142290	194848	194743	176100	35220	2400	0	0	0.0136286	0	0
Gulani	Yobe	2020	9	173066	142771	195482	195377	176700	35340	2400	0	0	0.0135823	0	0
Gulani	Yobe	2015	7	121219	95929.4	139932	139844	124200	24840	0	0	0	0	0	0
Gulani	Yobe	2020	10	173636	143254	196118	196012	177300	35460	2400	0	0	0.0135364	0	0
Gulani	Yobe	2020	11	174209	143738	196756	196650	177800	35560	2400	0	0	0.0134983	0	0
Gulani	Yobe	2020	12	174783	144223	197396	197290	178400	35680	2400	0	0	0.0134529	0	0
Gulani	Yobe	2015	8	121665	96302.1	140433	140345	124700	24940	0	-8800	0	0	-705.694	0
Gulani	Yobe	2015	9	130973	105536	149796	149707	134000	26800	0	-8800	0	0	-656.716	0
Guyuk	Adamawa	2015	1	167161	228319	188270	123813	176900	35380	5200	0	1100	0.0293951	0	62.182
Guyuk	Adamawa	2015	10	170252	232753	191826	125942	180200	36040	4600	0	400	0.0255272	0	22.1976
Guyuk	Adamawa	2015	11	171042	233694	192623	126589	181000	36200	4900	0	400	0.0270718	0	22.0994
Guyuk	Adamawa	2015	12	171832	234636	193428	127242	181800	36360	5300	100	100	0.0291529	5.50055	5.50055
Guyuk	Adamawa	2016	1	172194	235149	193825	127497	182200	36440	5400	-100	-200	0.0296378	-5.48847	-10.9769
Guyuk	Adamawa	2016	2	172429	235536	194203	127694	182500	36500	5100	0	0	0.0279452	0	0
Guyuk	Adamawa	2016	3	172814	236073	194654	127980	182900	36580	5100	0	0	0.0278841	0	0
Guyuk	Adamawa	2016	4	173209	236622	195111	128273	183300	36660	5100	0	0	0.0278232	0	0
Guyuk	Adamawa	2016	5	173596	237161	195556	128556	183700	36740	5100	0	0	0.0277627	0	0
Guyuk	Adamawa	2016	6	173983	237702	195997	128836	184100	36820	5100	0	0	0.0277023	0	0
Guyuk	Adamawa	2016	7	174391	238264	196459	129135	184600	36920	5100	0	0	0.0276273	0	0
Guyuk	Adamawa	2015	2	168703	230008	189856	125243	178500	35700	6300	0	-400	0.0352941	0	-22.409
Guyuk	Adamawa	2016	8	174780	238808	196907	129419	185000	37000	5100	0	0	0.0275676	0	0
Guyuk	Adamawa	2016	9	175220	239403	197386	129739	185400	37080	5100	0	0	0.0275081	0	0
Guyuk	Adamawa	2016	10	175651	239989	197861	130053	185900	37180	5100	0	0	0.0274341	0	0
Guyuk	Adamawa	2016	11	176044	240537	198308	130336	186300	37260	5100	0	0	0.0273752	0	0
Guyuk	Adamawa	2016	12	176457	241106	198775	130639	186700	37340	5100	0	0	0.0273166	0	0
Guyuk	Adamawa	2017	1	176871	241676	199244	130943	187200	37440	5100	0	0	0.0272436	0	0
Guyuk	Adamawa	2017	2	177276	242238	199703	131237	187600	37520	5100	0	0	0.0271855	0	0
Guyuk	Adamawa	2017	3	177692	242811	200174	131542	188100	37620	5100	0	0	0.0271132	0	0
Guyuk	Adamawa	2017	4	178099	243376	200636	131838	188500	37700	5100	0	0	0.0270557	0	0
Guyuk	Adamawa	2017	5	178518	243952	201109	132145	188900	37780	5100	0	0	0.0269984	0	0
Guyuk	Adamawa	2015	3	168716	230169	189919	125149	178500	35700	5900	0	-400	0.0330532	0	-22.409
Guyuk	Adamawa	2017	6	178937	244529	201583	132452	189400	37880	5100	0	0	0.0269271	0	0
Guyuk	Adamawa	2017	7	179347	245098	202048	132750	189800	37960	5100	0	0	0.0268704	0	0
Guyuk	Adamawa	2017	8	179768	245678	202524	133059	190300	38060	5100	0	0	0.0267998	0	0
Guyuk	Adamawa	2017	9	180191	246259	203002	133369	190700	38140	5100	0	0	0.0267436	0	0
Guyuk	Adamawa	2017	10	180594	246822	203465	133663	191100	38220	5100	0	0	0.0266876	0	0
Guyuk	Adamawa	2017	11	181018	247407	203945	133974	191600	38320	5100	0	0	0.026618	0	0
Guyuk	Adamawa	2017	12	181434	247983	204416	134275	192000	38400	5100	0	0	0.0265625	0	0
Guyuk	Adamawa	2018	1	181870	248580	204903	134594	192500	38500	5100	600	700	0.0264935	31.1688	36.3636
Guyuk	Adamawa	2018	2	182337	249208	205409	134933	193000	38600	5800	700	700	0.0300518	36.2694	36.2694
Guyuk	Adamawa	2018	3	182786	249818	205905	135259	193400	38680	6500	600	700	0.0336091	31.0238	36.1944
Guyuk	Adamawa	2015	4	168749	230352	190001	125074	178500	35700	5500	0	-900	0.0308123	0	-50.4202
Guyuk	Adamawa	2018	4	183245	250440	206415	135597	193900	38780	7200	600	700	0.0371325	30.9438	36.1011
Guyuk	Adamawa	2018	5	183706	251062	206923	135934	194400	38880	7800	600	700	0.0401235	30.8642	36.0082
Guyuk	Adamawa	2018	6	184147	251667	207413	136253	194900	38980	8500	600	700	0.0436121	30.785	35.9159
Guyuk	Adamawa	2018	7	184590	252272	207905	136574	195300	39060	9100	700	700	0.046595	35.8423	35.8423
Guyuk	Adamawa	2018	8	185023	252870	208388	136886	195800	39160	9800	700	600	0.0500511	35.7508	30.6435
Guyuk	Adamawa	2018	9	185438	253448	208859	137184	196200	39240	10500	-100	-100	0.0535168	-5.09684	-5.09684
Guyuk	Adamawa	2018	10	185864	254038	209347	137497	196700	39340	10400	-100	-100	0.0528724	-5.08388	-5.08388
Guyuk	Adamawa	2018	11	186281	254620	209831	137805	197100	39420	10300	-100	-100	0.0522577	-5.07357	-5.07357
Guyuk	Adamawa	2018	12	186709	255213	210321	138119	197600	39520	10200	0	0	0.0516194	0	0
Guyuk	Adamawa	2019	1	187148	255818	210817	138441	198100	39620	10200	0	0	0.0514891	0	0
Guyuk	Adamawa	2015	5	168304	230055	189606	124521	178100	35620	4700	0	-800	0.0263897	0	-44.9186
Guyuk	Adamawa	2019	2	187588	256424	211314	138763	198500	39700	10200	0	0	0.0513854	0	0
Guyuk	Adamawa	2019	3	188029	257031	211813	139087	199000	39800	10200	0	0	0.0512563	0	0
Guyuk	Adamawa	2019	4	188471	257640	212313	139411	199500	39900	10200	0	0	0.0511278	0	0
Guyuk	Adamawa	2019	5	188914	258250	212814	139736	199900	39980	10200	0	0	0.0510255	0	0
Guyuk	Adamawa	2019	6	189358	258862	213316	140061	200400	40080	10200	0	0	0.0508982	0	0
Guyuk	Adamawa	2019	7	189803	259475	213820	140388	200900	40180	10200	0	0	0.0507715	0	0
Guyuk	Adamawa	2019	8	190200	260040	214280	140669	201300	40260	10100	0	0	0.0501739	0	0
Guyuk	Adamawa	2019	9	190597	260606	214741	140950	201700	40340	10100	0	0	0.0500744	0	0
Guyuk	Adamawa	2019	10	190996	261174	215203	141233	202200	40440	10100	0	0	0.0499505	0	0
Guyuk	Adamawa	2019	11	191446	261793	215711	141562	202600	40520	10100	0	0	0.0498519	0	0
Guyuk	Adamawa	2015	6	167880	229780	189232	123989	177700	35540	3800	0	100	0.0213844	0	5.62746
Guyuk	Adamawa	2019	12	191896	262414	216221	141893	203100	40620	10100	0	0	0.0497292	0	0
Guyuk	Adamawa	2020	1	192348	263036	216732	142224	203600	40720	10100	0	0	0.0496071	0	0
Guyuk	Adamawa	2020	2	192801	263660	217244	142556	204100	40820	10100	0	0	0.0494855	0	0
Guyuk	Adamawa	2020	3	193255	264285	217757	142889	204500	40900	10100	0	0	0.0493888	0	0
Guyuk	Adamawa	2020	4	193710	264912	218272	143222	205000	41000	10100	0	0	0.0492683	0	0
Guyuk	Adamawa	2020	5	194166	265540	218788	143557	205500	41100	10100	0	0	0.0491484	0	0
Guyuk	Adamawa	2020	6	194623	266170	219305	143892	206000	41200	10100	0	0	0.0490291	0	0
Guyuk	Adamawa	2020	7	195082	266801	219823	144228	206500	41300	10100	0	0	0.0489104	0	0
Guyuk	Adamawa	2020	8	195541	267434	220343	144565	207000	41400	10100	0	0	0.0487923	0	0
Guyuk	Adamawa	2020	9	196002	268068	220863	144903	207500	41500	10100	0	0	0.0486747	0	0
Guyuk	Adamawa	2015	7	168376	230426	189779	124380	178200	35640	3900	0	100	0.0218855	0	5.61167
Guyuk	Adamawa	2020	10	196464	268704	221386	145241	207900	41580	10100	0	0	0.048581	0	0
Guyuk	Adamawa	2020	11	196926	269342	221909	145580	208400	41680	10100	0	0	0.0484645	0	0
Guyuk	Adamawa	2020	12	197390	269981	222434	145921	208900	41780	10100	0	0	0.0483485	0	0
Guyuk	Adamawa	2015	8	168864	231064	190321	124766	178800	35760	4000	0	300	0.0223714	0	16.7785
Guyuk	Adamawa	2015	9	169572	231923	191085	125367	179500	35900	4300	0	300	0.0239554	0	16.7131
Guzamala	Borno	2015	1	26477.1	51507	44497.2	35319.3	39500	7900	0	900	0	0	227.848	0
Guzamala	Borno	2015	10	27992.2	53667.7	46477	37062.5	41300	8260	0	500	0	0	121.065	0
Guzamala	Borno	2015	11	27741.3	53489.5	46278.5	36837.2	41100	8220	0	600	0	0	145.985	0
Guzamala	Borno	2015	12	27481.2	53302.3	46070.9	36602.9	40900	8180	0	-2100	0	0	-513.447	0
Guzamala	Borno	2016	1	29881.9	55776.2	48524.3	39029.4	43300	8660	0	-200	0	0	-46.1894	0
Guzamala	Borno	2016	2	30363.4	56331.1	49058.6	39536.9	43800	8760	0	0	0	0	0	0
Guzamala	Borno	2016	3	30695.7	56737	49443.9	39895.2	44200	8840	0	-100	0	0	-22.6244	0
Guzamala	Borno	2016	4	31048.9	57163.9	49850.2	40274.5	44600	8920	0	600	0	0	134.529	0
Guzamala	Borno	2016	5	30782.9	56972	49637.5	40034.6	44400	8880	0	600	0	0	135.135	0
Guzamala	Borno	2016	6	30527.8	56791	49435.8	39805.7	44100	8820	0	-300	0	0	-68.0272	0
Guzamala	Borno	2016	7	31163.5	57501.1	50125	40467.6	44800	8960	0	-400	0	0	-89.2857	0
Guzamala	Borno	2015	2	25848.9	50949.7	43920	34716.2	38900	7780	0	900	0	0	231.362	0
Guzamala	Borno	2016	8	31830	58242.2	50845.3	41160.5	45500	9100	0	-300	0	0	-65.9341	0
Guzamala	Borno	2016	9	32447.3	58934.4	51516.5	41804.3	46200	9240	0	-300	0	0	-64.9351	0
Guzamala	Borno	2016	10	33055.5	59617.7	52178.7	42439	46800	9360	0	-300	0	0	-64.1026	0
Guzamala	Borno	2016	11	33684.6	60322	52862	43094.7	47500	9500	0	-300	0	0	-63.1579	0
Guzamala	Borno	2016	12	34314.5	61027.3	53546.2	43751.2	48200	9640	0	-100	0	0	-20.7469	0
Guzamala	Borno	2017	1	34755.2	61543.8	54041.4	44218.7	48600	9720	0	0	100	0	0	20.5761
Guzamala	Borno	2017	2	35196.8	62061.3	54537.7	44687.1	49100	9820	100	-100	100	0.00203666	-20.3666	20.3666
Guzamala	Borno	2017	3	35649.3	62589.8	55044.9	45166.4	49600	9920	200	0	100	0.00403226	0	20.1613
Guzamala	Borno	2017	4	36072.6	63089.5	55523.2	45616.7	50100	10020	300	0	100	0.00598802	0	19.9601
Guzamala	Borno	2017	5	36496.7	63590.2	56002.4	46067.9	50500	10100	400	-100	100	0.00792079	-19.802	19.802
Guzamala	Borno	2015	3	25241.5	50413.4	43363.8	34133.9	38300	7660	0	900	0	0	234.987	0
Guzamala	Borno	2017	6	36961.8	64132	56522.7	46560.1	51000	10200	400	0	100	0.00784314	0	19.6078
Guzamala	Borno	2017	7	37397.7	64644.9	57014.1	47023.2	51500	10300	500	0	100	0.00970874	0	19.4175
Guzamala	Borno	2017	8	37834.4	65158.8	57506.4	47487.2	52000	10400	600	-100	0	0.0115385	-19.2308	0
Guzamala	Borno	2017	9	38282	65683.9	58009.8	47962.2	52500	10500	600	-100	0	0.0114286	-19.0476	0
Guzamala	Borno	2017	10	38720.5	66200	58504.2	48428.1	53000	10600	600	200	300	0.0113208	37.7358	56.6038
Guzamala	Borno	2017	11	39159.9	66717.2	58999.6	48895	53400	10680	900	100	300	0.0168539	18.7266	56.1798
Guzamala	Borno	2017	12	39610.2	67245.6	59506	49372.8	53900	10780	1200	-200	-100	0.0222635	-37.1058	-18.5529
Guzamala	Borno	2018	1	40051.3	67765	60003.5	49841.6	54400	10880	1100	-200	-100	0.0202206	-36.7647	-18.3824
Guzamala	Borno	2018	2	40493.3	68285.5	60502.1	50311.3	54900	10980	1000	500	500	0.0182149	91.0747	91.0747
Guzamala	Borno	2018	3	40796.2	68667.2	60861.7	50642	55200	11040	1500	500	500	0.0271739	90.5797	90.5797
Guzamala	Borno	2015	4	24614.9	49858.2	42788.6	33532.5	37700	7540	0	900	0	0	238.727	0
Guzamala	Borno	2018	4	41110	69059.9	61232.3	50983.7	55600	11120	2000	500	500	0.0359712	89.9281	89.9281
Guzamala	Borno	2018	5	41424.6	69453.8	61604	51326.4	56000	11200	2500	100	100	0.0446429	17.8571	17.8571
Guzamala	Borno	2018	6	41740.2	69848.7	61976.7	51670	56300	11260	2600	0	0	0.0461812	0	0
Guzamala	Borno	2018	7	42056.7	70244.8	62350.5	52014.6	56700	11340	2600	0	0	0.0458554	0	0
Guzamala	Borno	2018	8	42364	70632.1	62715.4	52350.1	57000	11400	2600	-800	-800	0.045614	-140.351	-140.351
Guzamala	Borno	2018	9	42682.3	71030.4	63091.3	52696.7	57400	11480	1800	0	0	0.0313589	0	0
Guzamala	Borno	2018	10	43001.4	71429.9	63468.3	53044.2	57700	11540	1800	0	0	0.0311958	0	0
Guzamala	Borno	2018	11	43321.5	71830.5	63846.3	53392.7	58100	11620	1800	0	0	0.0309811	0	0
Guzamala	Borno	2018	12	43642.4	72232.2	64225.4	53742.2	58500	11700	1800	0	0	0.0307692	0	0
Guzamala	Borno	2019	1	43954.3	72625.1	64595.6	54082.7	58800	11760	1800	0	0	0.0306122	0	0
Guzamala	Borno	2015	5	23989.1	49303.9	42214.3	32931.9	37100	7420	0	900	0	0	242.588	0
Guzamala	Borno	2019	2	44277.1	73029.1	64976.9	54434.2	59200	11840	1800	0	0	0.0304054	0	0
Guzamala	Borno	2019	3	44600.8	73434.3	65359.2	54786.7	59500	11900	1800	0	0	0.0302521	0	0
Guzamala	Borno	2019	4	44925.4	73840.6	65742.7	55140.2	59900	11980	1800	0	0	0.0300501	0	0
Guzamala	Borno	2019	5	45251	74248.1	66127.2	55494.6	60300	12060	1800	0	0	0.0298507	0	0
Guzamala	Borno	2019	6	45567.4	74646.7	66502.8	55840.1	60600	12120	1800	0	0	0.029703	0	0
Guzamala	Borno	2019	7	45894.8	75056.5	66889.5	56196.6	61000	12200	1800	0	0	0.0295082	0	0
Guzamala	Borno	2019	8	46223.1	75467.4	67277.3	56554.1	61400	12280	1800	0	0	0.029316	0	0
Guzamala	Borno	2019	9	46552.4	75879.5	67666.2	56912.6	61800	12360	1800	0	0	0.0291262	0	0
Guzamala	Borno	2019	10	46882.5	76292.8	68056.2	57272.2	62100	12420	1800	0	0	0.0289855	0	0
Guzamala	Borno	2019	11	47213.6	76707.2	68447.3	57632.7	62500	12500	1800	0	0	0.0288	0	0
Guzamala	Borno	2015	6	23374.1	48760.6	41650.9	32342.3	36500	7300	0	-500	0	0	-136.986	0
Guzamala	Borno	2019	12	47545.7	77122.8	68839.5	57994.3	62900	12580	1800	0	0	0.0286169	0	0
Guzamala	Borno	2020	1	47878.7	77539.6	69232.8	58356.9	63300	12660	1800	0	0	0.028436	0	0
Guzamala	Borno	2020	2	48212.6	77957.6	69627.3	58720.5	63600	12720	1800	0	0	0.0283019	0	0
Guzamala	Borno	2020	3	48547.5	78376.7	70022.8	59085.1	64000	12800	1800	0	0	0.028125	0	0
Guzamala	Borno	2020	4	48883.3	78797.1	70419.5	59450.8	64400	12880	1800	0	0	0.0279503	0	0
Guzamala	Borno	2020	5	49220.1	79218.6	70817.3	59817.5	64800	12960	1800	0	0	0.0277778	0	0
Guzamala	Borno	2020	6	49557.8	79641.3	71216.2	60185.3	65200	13040	1800	0	0	0.0276074	0	0
Guzamala	Borno	2020	7	49896.5	80065.3	71616.3	60554.1	65500	13100	1800	0	0	0.0274809	0	0
Guzamala	Borno	2020	8	50236.2	80490.4	72017.5	60923.9	65900	13180	1800	0	0	0.0273141	0	0
Guzamala	Borno	2020	9	50576.8	80916.7	72419.8	61294.8	66300	13260	1800	0	0	0.0271493	0	0
Guzamala	Borno	2015	7	24119.9	49578.3	42448.5	33113.5	37300	7460	0	-500	0	0	-134.048	0
Guzamala	Borno	2020	10	50918.4	81344.3	72823.2	61666.8	66700	13340	1800	0	0	0.0269865	0	0
Guzamala	Borno	2020	11	51260.9	81773	73227.9	62039.8	67100	13420	1800	0	0	0.0268256	0	0
Guzamala	Borno	2020	12	51604.4	82203	73633.6	62413.8	67500	13500	1800	0	0	0.0266667	0	0
Guzamala	Borno	2015	8	24866.5	50397.1	43247.1	33885.6	38100	7620	0	-1300	0	0	-341.207	0
Guzamala	Borno	2015	9	26424	52026.9	44856.6	35468.6	39700	7940	0	-1300	0	0	-327.456	0
Gwoza	Borno	2015	1	180039	180233	98343.6	120875	144900	28980	78400	20300	0	0.541063	1400.97	0
Gwoza	Borno	2015	10	114111	114277	64119.7	77902	92600	18520	78400	1700	0	0.846652	183.585	0
Gwoza	Borno	2015	11	113072	113237	63580	77224.3	91800	18360	78400	1700	0	0.854031	185.185	0
Gwoza	Borno	2015	12	111976	112140	63011	76509.9	90900	18180	78400	-39200	0	0.862486	-4312.43	0
Gwoza	Borno	2016	1	162426	162612	89200.3	109394	130900	26180	78400	53400	-7300	0.59893	4079.45	-557.678
Gwoza	Borno	2016	2	86942.2	87095.9	50015.8	60192.7	71100	14220	71100	-12500	-7300	1	-1758.09	-1026.72
Gwoza	Borno	2016	3	94553	94710	53966.7	65153.6	77100	15420	63700	-12700	-7300	0.8262	-1647.21	-946.822
Gwoza	Borno	2016	4	102374	102534	58026.5	70251.2	83300	16660	56400	-13500	-7300	0.677071	-1620.65	-876.351
Gwoza	Borno	2016	5	111217	111381	62617.3	76015.5	90300	18060	49100	-13400	-7300	0.543743	-1483.94	-808.416
Gwoza	Borno	2016	6	119993	120160	67172.7	81735.4	97300	19460	41700	-12500	-7300	0.428571	-1284.69	-750.257
Gwoza	Borno	2016	7	127643	127814	71144.2	86722.2	103300	20660	34400	-12500	-7300	0.333011	-1210.07	-706.68
Gwoza	Borno	2015	2	155422	155605	85564.8	104829	125400	25080	78400	-6000	0	0.625199	-478.469	0
Gwoza	Borno	2016	8	135277	135451	75107	91698	109400	21880	27100	3800	7200	0.247715	347.349	658.135
Gwoza	Borno	2016	9	140688	140865	77915.9	95224.9	113700	22740	34300	3800	7200	0.301671	334.213	633.245
Gwoza	Borno	2016	10	146032	146211	80689.9	98708	117900	23580	41500	-16400	400	0.351993	-1391.01	33.9271
Gwoza	Borno	2016	11	168261	168449	92229.5	113197	135500	27100	41900	-16900	400	0.309225	-1247.23	29.5203
Gwoza	Borno	2016	12	191141	191340	104107	128111	153700	30740	42300	-40500	7800	0.275211	-2635	507.482
Gwoza	Borno	2017	1	253160	253385	136302	168536	202800	40560	50100	23600	2400	0.247041	1163.71	118.343
Gwoza	Borno	2017	2	227496	227710	122979	151808	182500	36500	52400	23600	2400	0.287123	1293.15	131.507
Gwoza	Borno	2017	3	201782	201985	109631	135047	162100	32420	54800	-3200	2400	0.338063	-197.409	148.057
Gwoza	Borno	2017	4	209950	210156	113871	140371	168600	33720	57200	-3200	2400	0.339265	-189.798	142.349
Gwoza	Borno	2017	5	218113	218323	118108	145692	175100	35020	59600	-16500	1900	0.340377	-942.319	108.509
Gwoza	Borno	2015	3	164041	164227	90038.7	110447	132200	26440	78400	-6200	0	0.593041	-468.986	0
Gwoza	Borno	2017	6	242365	242585	130698	161500	194300	38860	61400	4800	1600	0.316006	247.041	82.3469
Gwoza	Borno	2017	7	239395	239614	129156	159563	191900	38380	63100	4800	1600	0.328817	250.13	83.3768
Gwoza	Borno	2017	8	236413	236630	127608	157620	189600	37920	64700	200	2600	0.341245	10.5485	137.131
Gwoza	Borno	2017	9	240584	240804	129774	160339	192900	38580	67200	200	2600	0.348367	10.3681	134.785
Gwoza	Borno	2017	10	244765	244987	131944	163064	196200	39240	69800	2900	2300	0.355759	147.808	117.227
Gwoza	Borno	2017	11	245101	245322	132118	163283	196500	39300	72100	2900	2300	0.366921	147.583	117.048
Gwoza	Borno	2017	12	245460	245682	132305	163517	196700	39340	74400	-7200	400	0.378241	-366.04	20.3355
Gwoza	Borno	2018	1	256160	256387	137859	170492	205200	41040	74800	-7200	400	0.364522	-350.877	19.4932
Gwoza	Borno	2018	2	266844	267075	143405	177455	213700	42740	75100	2500	2800	0.351427	116.986	131.025
Gwoza	Borno	2018	3	268360	268591	144192	178443	214900	42980	77900	2500	2800	0.362494	116.333	130.293
Gwoza	Borno	2015	4	172880	173071	94627.6	116209	139200	27840	78400	-35800	0	0.563218	-2571.84	0
Gwoza	Borno	2018	4	269840	270072	144961	179408	216100	43220	80700	2500	2800	0.373438	115.687	129.57
Gwoza	Borno	2018	5	271352	271585	145746	180394	217300	43460	83500	11700	7400	0.384261	538.426	340.543
Gwoza	Borno	2018	6	267001	267232	143487	177558	213800	42760	90900	3100	1400	0.425164	144.995	65.4818
Gwoza	Borno	2018	7	265913	266144	142922	176849	213000	42600	92200	3100	1400	0.432864	145.54	65.7277
Gwoza	Borno	2018	8	264868	265098	142379	176167	212100	42420	93600	10700	14800	0.441301	504.479	697.784
Gwoza	Borno	2018	9	271196	271429	145665	180292	217100	43420	108400	1700	200	0.499309	78.3049	9.21234
Gwoza	Borno	2018	10	270365	270598	145233	179750	216500	43300	108600	1700	200	0.501617	78.5219	9.23788
Gwoza	Borno	2018	11	269557	269789	144814	179224	215800	43160	108700	1700	200	0.503707	78.7766	9.26784
Gwoza	Borno	2018	12	268762	268994	144401	178706	215200	43040	108900	1200	0	0.506041	55.7621	0
Gwoza	Borno	2019	1	268376	268608	144201	178454	214900	42980	108900	2300	1500	0.506747	107.027	69.7999
Gwoza	Borno	2015	5	219020	219231	118579	146283	175800	35160	78400	-35700	0	0.445961	-2030.72	0
Gwoza	Borno	2019	2	268648	268879	144342	178631	215100	43020	110500	2200	1600	0.513715	102.278	74.384
Gwoza	Borno	2019	3	268991	269222	144520	178855	215400	43080	112000	2200	1600	0.519963	102.136	74.2804
Gwoza	Borno	2019	4	269297	269529	144679	179054	215600	43120	113600	2200	1600	0.526902	102.041	74.2115
Gwoza	Borno	2019	5	269627	269859	144850	179269	215900	43180	115100	-8500	600	0.533117	-393.701	27.7906
Gwoza	Borno	2019	6	282257	282495	151407	187502	225900	45180	115700	-8500	600	0.512174	-376.273	26.5604
Gwoza	Borno	2019	7	294901	295144	157970	195743	235900	47180	116300	13400	1700	0.493006	568.037	72.0644
Gwoza	Borno	2019	8	281271	281508	150895	186859	225100	45020	118000	13500	1700	0.524211	599.733	75.522
Gwoza	Borno	2019	9	267576	267807	143785	177933	214300	42860	119700	13400	1700	0.558563	625.292	79.328
Gwoza	Borno	2019	10	253980	254206	136728	169071	203500	40700	121400	0	0	0.59656	0	0
Gwoza	Borno	2019	11	255177	255403	137349	169851	204400	40880	121400	0	0	0.593933	0	0
Gwoza	Borno	2015	6	265031	265261	142464	176274	212300	42460	78400	65500	0	0.369289	3085.26	0
Gwoza	Borno	2019	12	256377	256604	137972	170633	205400	41080	121400	-4300	0	0.591042	-209.348	0
Gwoza	Borno	2020	1	263031	263260	141426	174970	210700	42140	121400	0	0	0.576175	0	0
Gwoza	Borno	2020	2	264238	264468	142052	175757	211600	42320	121400	0	0	0.573724	0	0
Gwoza	Borno	2020	3	265448	265678	142681	176545	212600	42520	121400	0	0	0.571025	0	0
Gwoza	Borno	2020	4	266662	266893	143311	177337	213600	42720	121400	0	0	0.568352	0	0
Gwoza	Borno	2020	5	267879	268111	143943	178130	214500	42900	121400	0	0	0.565967	0	0
Gwoza	Borno	2020	6	269100	269332	144576	178926	215500	43100	121400	0	0	0.563341	0	0
Gwoza	Borno	2020	7	270324	270556	145212	179724	216500	43300	121400	0	0	0.560739	0	0
Gwoza	Borno	2020	8	271551	271784	145849	180524	217400	43480	121400	0	0	0.558418	0	0
Gwoza	Borno	2020	9	272783	273016	146488	181326	218400	43680	121400	0	0	0.555861	0	0
Gwoza	Borno	2015	7	183425	183620	100101	123082	147600	29520	78400	65500	0	0.531165	4437.67	0
Gwoza	Borno	2020	10	274017	274251	147129	182131	219400	43880	121400	0	0	0.553327	0	0
Gwoza	Borno	2020	11	275255	275490	147772	182938	220400	44080	121400	0	0	0.550817	0	0
Gwoza	Borno	2020	12	276497	276732	148416	183747	221300	44260	121400	0	0	0.548577	0	0
Gwoza	Borno	2015	8	101791	101951	57724.2	69871.6	82800	16560	78400	-4000	0	0.94686	-483.092	0
Gwoza	Borno	2015	9	107875	108037	60882.2	73836.9	87700	17540	78400	-4100	0	0.893957	-467.503	0
Hawul	Borno	2015	1	130500	152459	164297	207896	163800	32760	37400	1900	0	0.228327	115.995	0
Hawul	Borno	2015	10	105245	127737	139969	184681	139400	27880	37400	-7400	0	0.268293	-530.846	0
Hawul	Borno	2015	11	113020	135572	147849	192686	147300	29460	37400	-7400	0	0.253904	-502.376	0
Hawul	Borno	2015	12	120816	143429	155750	200712	155200	31040	37400	-12400	0	0.240979	-798.969	0
Hawul	Borno	2016	1	133603	156276	168642	213731	168100	33620	37400	11600	11700	0.222487	690.065	696.014
Hawul	Borno	2016	2	134347	157638	168553	213968	168600	33720	49000	5000	3200	0.290629	296.56	189.798
Hawul	Borno	2016	3	132954	156236	167384	212900	167400	33480	52300	5000	3200	0.312425	298.686	191.159
Hawul	Borno	2016	4	131563	154835	166216	211835	166100	33220	55500	-4000	-4200	0.334136	-240.819	-252.86
Hawul	Borno	2016	5	131729	154994	166604	212325	166400	33280	51300	-4000	-4200	0.308293	-240.385	-252.404
Hawul	Borno	2016	6	131879	155136	166979	212803	166700	33340	47100	1200	-400	0.282543	71.9856	-23.9952
Hawul	Borno	2016	7	130641	153889	165965	211893	165600	33120	46700	1200	-400	0.282005	72.4638	-24.1546
Hawul	Borno	2015	2	128965	150982	162864	206585	162300	32460	37400	-2400	0	0.230437	-147.874	0
Hawul	Borno	2016	8	129361	152602	164907	210939	164500	32900	46300	-600	-2100	0.281459	-36.4742	-127.66
Hawul	Borno	2016	9	128194	151427	163966	210102	163400	32680	44200	-600	-2100	0.270502	-36.7197	-128.519
Hawul	Borno	2016	10	127029	150254	163027	209267	162400	32480	42100	-500	-1000	0.259236	-30.7882	-61.5764
Hawul	Borno	2016	11	126946	150163	163169	209514	162400	32480	41100	-500	-1000	0.253079	-30.7882	-61.5764
Hawul	Borno	2016	12	126900	150111	163347	209797	162500	32500	40200	2400	-1300	0.247385	147.692	-80
Hawul	Borno	2017	1	123628	146832	160302	206858	159400	31880	38900	-200	-500	0.24404	-12.5471	-31.3676
Hawul	Borno	2017	2	123758	146954	160659	207320	159700	31940	38500	-200	-400	0.241077	-12.5235	-25.047
Hawul	Borno	2017	3	123896	147087	161021	207789	159900	31980	38000	-800	-300	0.237649	-50.0313	-18.7617
Hawul	Borno	2017	4	124788	147972	162141	209015	161000	32200	37700	-800	-300	0.234161	-49.6894	-18.6335
Hawul	Borno	2017	5	125661	148838	163242	210223	162000	32400	37400	-26600	-26800	0.230864	-1641.98	-1654.32
Hawul	Borno	2015	3	131771	153847	165772	209616	165300	33060	37400	-2400	0	0.226255	-145.191	0
Hawul	Borno	2017	6	125825	148996	163635	210723	162300	32460	10600	12300	12300	0.0653112	757.856	757.856
Hawul	Borno	2017	7	126233	149467	164153	211374	162800	32560	22900	12300	12300	0.140663	755.528	755.528
Hawul	Borno	2017	8	126663	149960	164693	212048	163300	32660	35200	0	0	0.215554	0	0
Hawul	Borno	2017	9	127073	150434	165215	212703	163900	32780	35200	0	0	0.214765	0	0
Hawul	Borno	2017	10	127474	150900	165728	213349	164400	32880	35200	-200	-200	0.214112	-12.1655	-12.1655
Hawul	Borno	2017	11	127927	151417	166292	214048	164900	32980	35000	-200	-200	0.21225	-12.1286	-12.1286
Hawul	Borno	2017	12	128371	151926	166848	214739	165500	33100	34800	-400	-400	0.210272	-24.1692	-24.1692
Hawul	Borno	2018	1	128806	152426	167396	215421	166000	33200	34500	-400	-400	0.207831	-24.0964	-24.0964
Hawul	Borno	2018	2	129223	152907	167925	216086	166500	33300	34100	800	100	0.204805	48.048	6.00601
Hawul	Borno	2018	3	128970	152719	167786	216082	166400	33280	34100	800	100	0.204928	48.0769	6.00962
Hawul	Borno	2015	4	134578	156713	168682	212649	168200	33640	37400	1200	0	0.222354	71.3436	0
Hawul	Borno	2018	4	128719	152534	167648	216080	166200	33240	34200	800	100	0.205776	48.1348	6.01685
Hawul	Borno	2018	5	128469	152349	167512	216081	166100	33220	34300	0	0	0.206502	0	0
Hawul	Borno	2018	6	128960	152906	168117	216823	166700	33340	34300	-300	-200	0.205759	-17.9964	-11.9976
Hawul	Borno	2018	7	129423	153434	168694	217537	167300	33460	34000	-300	-300	0.203228	-17.9319	-17.9319
Hawul	Borno	2018	8	129886	153964	169272	218253	167800	33560	33800	-3600	-3600	0.20143	-214.541	-214.541
Hawul	Borno	2018	9	130331	154475	169832	218951	168400	33680	30200	200	0	0.179335	11.8765	0
Hawul	Borno	2018	10	130627	154837	170243	219501	168800	33760	30200	100	0	0.17891	5.92417	0
Hawul	Borno	2018	11	130945	155221	170676	220073	169200	33840	30200	100	0	0.178487	5.91017	0
Hawul	Borno	2018	12	131253	155596	171101	220636	169600	33920	30200	0	0	0.178066	0	0
Hawul	Borno	2019	1	131693	156103	171657	221332	170200	34040	30200	-100	0	0.177438	-5.87544	0
Hawul	Borno	2015	5	133787	155981	167993	212083	167500	33500	37400	1200	0	0.223284	71.6418	0
Hawul	Borno	2019	2	132254	156731	172335	222150	170900	34180	30300	-100	0	0.177297	-5.85138	0
Hawul	Borno	2019	3	132806	157351	173004	222960	171500	34300	30300	-100	0	0.176676	-5.8309	0
Hawul	Borno	2019	4	133370	157982	173685	223781	172200	34440	30300	-100	0	0.175958	-5.8072	0
Hawul	Borno	2019	5	133925	158605	174357	224595	172900	34580	30300	200	300	0.175246	11.5674	17.3511
Hawul	Borno	2019	6	134421	159169	174972	225351	173500	34700	30600	200	300	0.176369	11.5274	17.2911
Hawul	Borno	2019	7	134928	159744	175597	226118	174100	34820	30800	-100	-100	0.17691	-5.74383	-5.74383
Hawul	Borno	2019	8	135377	160261	176165	226828	174700	34940	30700	-100	-100	0.17573	-5.7241	-5.7241
Hawul	Borno	2019	9	135817	160769	176723	227530	175200	35040	30600	-100	-100	0.174658	-5.70776	-5.70776
Hawul	Borno	2019	10	136258	161279	177284	228234	175800	35160	30500	0	0	0.173493	0	0
Hawul	Borno	2019	11	136710	161801	177856	228949	176300	35260	30500	0	0	0.173001	0	0
Hawul	Borno	2015	6	133016	155269	167326	211539	166800	33360	37400	7300	0	0.224221	437.65	0
Hawul	Borno	2019	12	137164	162323	178430	229667	176900	35380	30500	0	0	0.172414	0	0
Hawul	Borno	2020	1	137619	162848	179005	230387	177500	35500	30500	0	0	0.171831	0	0
Hawul	Borno	2020	2	138076	163373	179582	231109	178000	35600	30500	0	0	0.171348	0	0
Hawul	Borno	2020	3	138533	163901	180161	231833	178600	35720	30500	0	0	0.170773	0	0
Hawul	Borno	2020	4	138992	164429	180741	232558	179200	35840	30500	0	0	0.170201	0	0
Hawul	Borno	2020	5	139452	164960	181323	233286	179800	35960	30500	0	0	0.169633	0	0
Hawul	Borno	2020	6	139914	165491	181906	234017	180300	36060	30500	0	0	0.169163	0	0
Hawul	Borno	2020	7	140377	166025	182492	234749	180900	36180	30500	0	0	0.168601	0	0
Hawul	Borno	2020	8	140841	166559	183079	235483	181500	36300	30500	0	0	0.168044	0	0
Hawul	Borno	2020	9	141306	167096	183667	236219	182100	36420	30500	0	0	0.16749	0	0
Hawul	Borno	2015	7	126147	148459	160559	204897	160000	32000	37400	7300	0	0.23375	456.25	0
Hawul	Borno	2020	10	141773	167634	184257	236958	182700	36540	30500	0	0	0.16694	0	0
Hawul	Borno	2020	11	142241	168173	184849	237698	183200	36640	30500	0	0	0.166485	0	0
Hawul	Borno	2020	12	142710	168714	185443	238441	183800	36760	30500	0	0	0.165941	0	0
Hawul	Borno	2015	8	119278	141651	153795	198257	153200	30640	37400	7400	0	0.244125	483.029	0
Hawul	Borno	2015	9	112271	134703	146891	191478	146300	29260	37400	7400	0	0.255639	505.81	0
Hong	Adamawa	2015	1	145000	214340	201916	209586	192700	38540	5200	-1000	-600	0.026985	-51.8941	-31.1365
Hong	Adamawa	2015	10	146798	217656	205105	212951	195600	39120	4200	100	900	0.0214724	5.11247	46.0123
Hong	Adamawa	2015	11	147951	218979	206312	214181	196900	39380	5100	100	900	0.0259015	5.07872	45.7085
Hong	Adamawa	2015	12	149124	220324	207541	215433	198100	39620	6000	900	1100	0.0302877	45.4316	55.5275
Hong	Adamawa	2016	1	149668	221040	208140	216056	198700	39740	7100	-500	-1100	0.0357323	-25.1636	-55.3598
Hong	Adamawa	2016	2	149290	220833	208138	216010	198600	39720	6000	-700	-600	0.0302115	-35.2467	-30.2115
Hong	Adamawa	2016	3	149612	221328	208832	216662	199100	39820	5300	-700	-600	0.0266198	-35.1582	-30.1356
Hong	Adamawa	2016	4	149935	221824	209530	217318	199700	39940	4700	100	0	0.0235353	5.00751	0
Hong	Adamawa	2016	5	150154	222216	209898	217705	200000	40000	4700	100	0	0.0235	5	0
Hong	Adamawa	2016	6	150374	222610	210267	218094	200300	40060	4700	0	-100	0.0234648	0	-4.99251
Hong	Adamawa	2016	7	150675	223084	210697	218550	200800	40160	4600	0	-100	0.0229084	0	-4.98008
Hong	Adamawa	2015	2	145448	214954	202981	210520	193500	38700	4600	1000	1100	0.0237726	51.6796	56.8475
Hong	Adamawa	2016	8	150986	223570	211134	219013	201200	40240	4400	0	1100	0.0218688	0	54.672
Hong	Adamawa	2016	9	152762	225522	212362	220454	202800	40560	5500	0	1100	0.0271203	0	54.2406
Hong	Adamawa	2016	10	154530	227466	213580	221885	204400	40880	6600	0	-200	0.0322896	0	-9.78474
Hong	Adamawa	2016	11	154656	227767	213924	222231	204600	40920	6400	0	-200	0.0312805	0	-9.77517
Hong	Adamawa	2016	12	154772	228060	214255	222566	204900	40980	6200	0	0	0.0302587	0	0
Hong	Adamawa	2017	1	155092	228556	214859	223139	205400	41080	6200	0	-100	0.030185	0	-4.86855
Hong	Adamawa	2017	2	155359	229000	215292	223585	205800	41160	6100	0	-100	0.0296404	0	-4.85909
Hong	Adamawa	2017	3	155607	229426	215711	224016	206200	41240	6000	0	-100	0.029098	0	-4.84966
Hong	Adamawa	2017	4	155870	229864	216150	224467	206600	41320	5900	0	-100	0.0285576	0	-4.84027
Hong	Adamawa	2017	5	156120	230293	216574	224905	207000	41400	5700	0	-500	0.0275362	0	-24.1546
Hong	Adamawa	2015	3	145964	215638	203526	211081	194100	38820	5600	1000	1100	0.0288511	51.5198	56.6718
Hong	Adamawa	2017	6	155871	230220	216804	225052	207000	41400	5200	0	-100	0.0251208	0	-4.83092
Hong	Adamawa	2017	7	156083	230611	217193	225455	207300	41460	5100	0	-100	0.024602	0	-4.82393
Hong	Adamawa	2017	8	156298	231005	217584	225861	207700	41540	5000	0	-200	0.0240732	0	-9.62927
Hong	Adamawa	2017	9	156453	231339	217949	226231	208000	41600	4800	0	-200	0.0230769	0	-9.61538
Hong	Adamawa	2017	10	156591	231656	218302	226587	208300	41660	4500	0	0	0.0216035	0	0
Hong	Adamawa	2017	11	156926	232172	218795	227099	208700	41740	4500	0	0	0.0215621	0	0
Hong	Adamawa	2017	12	157272	232700	219303	227625	209200	41840	4500	0	-100	0.0215105	0	-4.78011
Hong	Adamawa	2018	1	157494	233107	219732	228060	209600	41920	4400	0	-100	0.0209924	0	-4.77099
Hong	Adamawa	2018	2	157727	233526	220168	228504	210000	42000	4200	0	400	0.02	0	19.0476
Hong	Adamawa	2018	3	158600	234584	221072	229459	210900	42180	4700	0	400	0.0222854	0	18.9663
Hong	Adamawa	2015	4	146500	216342	204094	211664	194700	38940	6700	-400	-1300	0.0344119	-20.5444	-66.7694
Hong	Adamawa	2018	4	159464	235633	221968	230404	211900	42380	5100	0	400	0.024068	0	18.8768
Hong	Adamawa	2018	5	160329	236683	222865	231352	212800	42560	5500	0	-600	0.0258459	0	-28.1955
Hong	Adamawa	2018	6	159870	236408	222999	231392	212700	42540	4900	0	500	0.0230371	0	23.5073
Hong	Adamawa	2018	7	160837	237553	223910	232378	213700	42740	5400	0	500	0.0252691	0	23.3973
Hong	Adamawa	2018	8	161797	238691	224818	233360	214700	42940	5900	0	-800	0.0274802	0	-37.2613
Hong	Adamawa	2018	9	161111	238191	224775	233211	214300	42860	5000	0	0	0.0233318	0	0
Hong	Adamawa	2018	10	161470	238733	225298	233752	214800	42960	5000	0	0	0.0232775	0	0
Hong	Adamawa	2018	11	161819	239267	225811	234284	215300	43060	5000	0	0	0.0232234	0	0
Hong	Adamawa	2018	12	162176	239811	226330	234822	215800	43160	5000	0	0	0.0231696	0	0
Hong	Adamawa	2019	1	162563	240386	226875	235387	216300	43260	5000	0	0	0.023116	0	0
Hong	Adamawa	2015	5	145958	215968	203741	211382	194300	38860	5500	-400	-1300	0.0283067	-20.5867	-66.9068
Hong	Adamawa	2019	2	162995	241015	227446	235981	216900	43380	5000	0	0	0.0230521	0	0
Hong	Adamawa	2019	3	163427	241646	228017	236577	217400	43480	5000	0	0	0.0229991	0	0
Hong	Adamawa	2019	4	163867	242286	228595	237180	218000	43600	5100	0	0	0.0233945	0	0
Hong	Adamawa	2019	5	164301	242920	229169	237778	218500	43700	5100	0	100	0.023341	0	4.57666
Hong	Adamawa	2019	6	164778	243596	229781	238416	219100	43820	5200	0	100	0.0237335	0	4.56413
Hong	Adamawa	2019	7	165257	244273	230393	239054	219700	43940	5300	0	-100	0.0241238	0	-4.55166
Hong	Adamawa	2019	8	165491	244668	230843	239513	220100	44020	5100	0	-100	0.0231713	0	-4.54339
Hong	Adamawa	2019	9	165727	245064	231289	239969	220500	44100	5000	0	-100	0.0226757	0	-4.53515
Hong	Adamawa	2019	10	165963	245462	231741	240429	220900	44180	4900	0	0	0.022182	0	0
Hong	Adamawa	2019	11	166360	246051	232299	241008	221400	44280	4900	0	0	0.0221319	0	0
Hong	Adamawa	2015	6	145376	215555	203350	211063	193800	38760	4100	0	0	0.0211558	0	0
Hong	Adamawa	2019	12	166759	246642	232858	241588	222000	44400	4900	0	0	0.0220721	0	0
Hong	Adamawa	2020	1	167158	247234	233419	242170	222500	44500	4900	0	0	0.0220225	0	0
Hong	Adamawa	2020	2	167558	247827	233981	242753	223000	44600	4900	0	0	0.0219731	0	0
Hong	Adamawa	2020	3	167959	248422	234544	243337	223600	44720	4900	0	0	0.0219141	0	0
Hong	Adamawa	2020	4	168361	249018	235109	243923	224100	44820	4900	0	0	0.0218652	0	0
Hong	Adamawa	2020	5	168765	249616	235675	244510	224600	44920	4900	0	0	0.0218166	0	0
Hong	Adamawa	2020	6	169169	250215	236242	245098	225200	45040	4900	0	0	0.0217584	0	0
Hong	Adamawa	2020	7	169574	250815	236811	245688	225700	45140	4900	0	0	0.0217102	0	0
Hong	Adamawa	2020	8	169980	251417	237381	246280	226300	45260	4900	0	0	0.0216527	0	0
Hong	Adamawa	2020	9	170387	252021	237953	246872	226800	45360	4900	0	0	0.0216049	0	0
Hong	Adamawa	2015	7	145785	216133	203845	211592	194300	38860	4200	0	0	0.0216161	0	0
Hong	Adamawa	2020	10	170795	252626	238526	247467	227400	45480	4900	0	0	0.0215479	0	0
Hong	Adamawa	2020	11	171204	253232	239100	248062	227900	45580	4900	0	0	0.0215007	0	0
Hong	Adamawa	2020	12	171614	253840	239676	248659	228400	45680	4900	0	0	0.0214536	0	0
Hong	Adamawa	2015	8	146185	216703	204331	212112	194800	38960	4200	100	0	0.0215606	5.13347	0
Hong	Adamawa	2015	9	146496	217184	204722	212535	195200	39040	4200	100	0	0.0215164	5.12295	0
Jada	Adamawa	2015	1	276970	211735	185276	172454	211600	42320	1500	0	3400	0.00708885	0	160.681
Jada	Adamawa	2015	10	283509	216842	189803	176699	216700	43340	2000	400	-100	0.00922935	18.4587	-4.61467
Jada	Adamawa	2015	11	283673	216844	189741	176605	216700	43340	1900	400	-100	0.00876788	18.4587	-4.61467
Jada	Adamawa	2015	12	283829	216838	189669	176502	216700	43340	1800	400	-200	0.00830641	18.4587	-9.22935
Jada	Adamawa	2016	1	283866	216713	189479	176279	216600	43320	1500	0	-100	0.00692521	0	-4.61681
Jada	Adamawa	2016	2	284424	217110	189812	176582	217000	43400	1400	0	0	0.00645161	0	0
Jada	Adamawa	2016	3	285115	217637	190281	177018	217500	43500	1400	0	0	0.00643678	0	0
Jada	Adamawa	2016	4	285817	218176	190758	177464	218100	43620	1400	0	0	0.00641907	0	0
Jada	Adamawa	2016	5	286530	218727	191242	177916	218600	43720	1400	0	0	0.00640439	0	0
Jada	Adamawa	2016	6	287226	219258	191712	178352	219100	43820	1400	0	-200	0.00638978	0	-9.12825
Jada	Adamawa	2016	7	287723	219591	191976	178584	219500	43900	1200	0	-200	0.00546697	0	-9.11162
Jada	Adamawa	2015	2	281009	215616	189094	176240	215500	43100	4900	0	-300	0.0227378	0	-13.9211
Jada	Adamawa	2016	8	288222	219925	192242	178817	219800	43960	1000	0	200	0.00454959	0	9.09918
Jada	Adamawa	2016	9	289112	220650	192900	179438	220500	44100	1200	0	200	0.00544218	0	9.07029
Jada	Adamawa	2016	10	290024	221397	193573	180078	221300	44260	1400	0	0	0.00632625	0	0
Jada	Adamawa	2016	11	290758	221965	194074	180546	221800	44360	1500	0	0	0.00676285	0	0
Jada	Adamawa	2016	12	291483	222524	194566	181005	222400	44480	1500	0	0	0.0067446	0	0
Jada	Adamawa	2017	1	292171	223045	195025	181430	222900	44580	1500	0	-100	0.00672948	0	-4.48632
Jada	Adamawa	2017	2	292780	223487	195399	181770	223400	44680	1400	0	-100	0.00626679	0	-4.47628
Jada	Adamawa	2017	3	293400	223940	195783	182122	223800	44760	1300	0	0	0.00580876	0	0
Jada	Adamawa	2017	4	294073	224444	196227	182536	224300	44860	1200	0	0	0.00534998	0	0
Jada	Adamawa	2017	5	294737	224940	196667	182944	224800	44960	1200	0	-100	0.00533808	0	-4.4484
Jada	Adamawa	2015	3	281360	215809	189222	176338	215700	43140	4600	0	-300	0.0213259	0	-13.9082
Jada	Adamawa	2017	6	295410	225445	197000	183266	225300	45060	1100	0	0	0.00488238	0	0
Jada	Adamawa	2017	7	296118	225984	197475	183706	225800	45160	1100	0	0	0.00487157	0	0
Jada	Adamawa	2017	8	296817	226514	197941	184139	226400	45280	1100	0	0	0.00485866	0	0
Jada	Adamawa	2017	9	297538	227065	198424	184588	226900	45380	1100	0	0	0.00484795	0	0
Jada	Adamawa	2017	10	298261	227617	198907	185038	227500	45500	1100	0	0	0.00483516	0	0
Jada	Adamawa	2017	11	298966	228151	199378	185474	228000	45600	1100	0	0	0.00482456	0	0
Jada	Adamawa	2017	12	299692	228706	199864	185926	228500	45700	1100	0	-100	0.004814	0	-4.37637
Jada	Adamawa	2018	1	300360	229203	200292	186324	229000	45800	1000	0	100	0.00436681	0	4.36681
Jada	Adamawa	2018	2	301139	229810	200831	186832	229700	45940	1000	0	-100	0.0043535	0	-4.3535
Jada	Adamawa	2018	3	301782	230280	201260	187217	230100	46020	1000	0	-100	0.00434594	0	-4.34594
Jada	Adamawa	2015	4	281712	216003	189352	176436	215900	43180	4200	0	-600	0.0194535	0	-27.7906
Jada	Adamawa	2018	4	302446	230771	201705	187618	230600	46120	900	0	0	0.00390286	0	0
Jada	Adamawa	2018	5	303121	231274	202165	188034	231100	46220	900	0	-100	0.00389442	0	-4.32713
Jada	Adamawa	2018	6	303788	231767	202600	188432	231600	46320	800	0	0	0.00345423	0	0
Jada	Adamawa	2018	7	304537	232342	203098	188897	232200	46440	800	0	0	0.00344531	0	0
Jada	Adamawa	2018	8	305277	232908	203593	189357	232800	46560	800	0	0	0.00343643	0	0
Jada	Adamawa	2018	9	306059	233515	204123	189853	233400	46680	800	0	0	0.00342759	0	0
Jada	Adamawa	2018	10	306793	234073	204611	190308	233900	46780	800	0	0	0.00342027	0	0
Jada	Adamawa	2018	11	307539	234643	205110	190772	234500	46900	800	0	0	0.00341151	0	0
Jada	Adamawa	2018	12	308277	235205	205601	191229	235100	47020	800	0	0	0.00340281	0	0
Jada	Adamawa	2019	1	309026	235778	206102	191695	235700	47140	800	0	0	0.00339415	0	0
Jada	Adamawa	2015	5	281766	215898	189183	176236	215800	43160	3600	0	-600	0.0166821	0	-27.8035
Jada	Adamawa	2019	2	309767	236342	206595	192153	236200	47240	800	0	0	0.00338696	0	0
Jada	Adamawa	2019	3	310510	236907	207090	192613	236800	47360	800	0	0	0.00337838	0	0
Jada	Adamawa	2019	4	311265	237484	207595	193083	237400	47480	800	0	0	0.00336984	0	0
Jada	Adamawa	2019	5	312022	238063	208101	193554	237900	47580	800	0	0	0.00336276	0	0
Jada	Adamawa	2019	6	312780	238642	208608	194026	238500	47700	800	0	0	0.0033543	0	0
Jada	Adamawa	2019	7	313541	239223	209117	194500	239100	47820	800	0	0	0.00334588	0	0
Jada	Adamawa	2019	8	314293	239796	209617	194964	239700	47940	800	0	0	0.00333751	0	0
Jada	Adamawa	2019	9	315057	240380	210128	195440	240300	48060	800	0	0	0.00332917	0	0
Jada	Adamawa	2019	10	315822	240965	210640	195917	240800	48160	800	0	0	0.00332226	0	0
Jada	Adamawa	2019	11	316590	241552	211154	196395	241400	48280	800	0	0	0.003314	0	0
[truncated: 2,681 more rows]

## Sheet: dictionary
variable	explanation
lga	Local Government Area
state	State (Yobe, Adamawa, Borno)
year	Year
month	Month
pop_facebook_2016	Reconstructed population based on Facebook (2016) estimate as the starting point
pop_nbs_2016	Reconstructed population based on the National Bureau of Statistics (2016) estimate as the starting point
pop_eoc_2018	Reconstructed population based on the polio Emergency Operations Centre (2018) estimate as the starting point
pop_grid3_2019	Reconstructed population based on the remote-sensing GRID3 project estimate as the starting point
pop_average	Reconstructed population based on weighted average of the four alternative sources
pop_average_u5	Reconstructed population of children aged under 5y old
idp_average	Reconstructed number of IDPs
n_dep_average	Reconstructed number of IDPs leaving the LGA during this month (or becoming displaced within the LGA itself)
n_arr_average	Reconstructed number of IDPs arriving to the LGA during this month
prop_idp	Proportion of the total LGA population during this month that is internally displaced
dep_rate	Number of IDPs departing the LGA (or becoming displaced within it), per 10,000 per month
arr_rate	Number of IDPs arriving to the LGA, per 10,000 per month
